# Supplementary material for: Anti-metastatic effect of metformin via repression of interleukin 6-induced epithelial–mesenchymal transition in human colon cancer cells
Source: PLoS One. 2018 Oct 11;13(10):e0205449. doi: 10.1371/journal.pone.0205449 (PMC6181375; doi:10.1371/journal.pone.0205449)
Supplement: S1 Table — The gene signature extracted from metformin-treated LoVo cells. (XLSX) [file pone.0205449.s001.xlsx]

## Sheet: Sheet1
supplementary 1. The metformin signature
Symbol	GSM1645106	GSM1645107	GSM1645108	GSM1645109	GSM1645110	GSM1645111
SART3	-2.1834	-3.6634	-3.104	2.1834	2.3636	2.3348
MIR6883	-1.5402	-2.1037	-2.2557	1.5402	2.6164	2.3136
CCL20	-1.88525	-2.02625	-1.77845	2.08515	1.82765	1.77845
PTPN22	-2.29515	-1.90815	-1.47205	1.63375	1.80535	1.47205
C5orf56	-1.56705	-1.39015	-1.33565	2.36885	2.12855	1.33565
HAPLN1	-1.51485	-1.59285	-1.30335	1.30335	2.20875	2.15605
CXCL5	-1.2095	-1.2412	-1.9257	1.6464	1.2095	1.8444
RBM8A	-1.43785	-1.50395	-1.17995	1.17995	1.81835	1.94805
FNIP1	-1.04995	-1.91915	-1.60765	1.04995	1.63915	1.67215
STK17B	-2.2717	-1.4578	-1.2225	1.3899	1.2225	1.3064
SCARNA2	-1.3272	-1.7485	-1.3841	1.5776	1.4863	1.3272
SNORA72	-1.2637	-1.4293	-1.1254	1.1254	1.935	1.9396
HSPA6	-1.0414	-1.8969	-1.8787	1.0414	1.4861	1.4505
SNTG2	-1.38035	-1.98445	-1.23595	1.23595	1.63385	1.30835
HLA-DQA1	-1.18655	-1.94735	-1.38935	1.56575	1.49005	1.18655
HSPA6	-1.25435	-1.44015	-1.78145	1.25435	1.61255	1.34945
KLB	-1.1275	-1.3119	-1.379	1.1275	1.4316	2.1475
HSPA1A	-1.563	-1.2174	-1.1961	1.1961	1.7117	1.6321
ZNF710	-1.49585	-2.12475	-1.13265	1.13265	1.41755	1.19555
RPL18	-1.1685	-1.3269	-1.072	1.072	1.9247	1.835
SRSF3	-1.41135	-1.69035	-1.12385	1.12385	1.45225	1.59505
GRM5	-1.64785	-1.49225	-1.24435	1.24435	1.35215	1.35215
IL2	-1.7453	-1.4233	-1.0448	1.624	1.4045	1.0448
NACA	-1.1426	-1.4739	-1.3694	1.1426	1.5209	1.6045
ATF3	-1.2065	-1.3706	-1.0747	1.842	1.0747	1.4193
NR4A1	-1.11655	-1.56145	-1.84875	1.13225	1.19045	1.11655
MIR7111	-1.02615	-1.26045	-1.17255	1.02615	1.71125	1.73945
KRT40	-0.9771	-1.5177	-1.3922	0.9771	1.4152	1.6376
RPL17	-0.9705	-1.4125	-1.1572	0.9705	1.6813	1.708
NR4A2	-1.4776	-1.4739	-1.1868	1.297	1.1868	1.222
DNAJB1	-1.4687	-1.2182	-1.3095	1.329	1.2182	1.2346
SIK1	-1.57215	-1.63755	-0.95975	0.95975	1.31095	1.16095
CDKL3	-1.4475	-0.98	-1.6999	0.98	1.0636	1.2815
CTGF	-1.1472	-1.4667	-1.1472	1.1472	1.2328	1.2418
NECAP2	-1.1564	-1.7508	-1.0274	1.0274	1.3513	1.0287
FAM83C	-1.6176	-1.1002	-1.0046	1.2569	1.253	1.0046
CACNG6	-1.07115	-0.88895	-0.98155	0.88895	1.38995	1.78805
ZBTB10	-1.1472	-1.0683	-0.9113	0.9113	1.4341	1.462
NDUFA10	-1.3711	-1.0061	-1.1619	1.0061	1.2635	1.0677
LINC01192	-1.0529	-1.1435	-1.3438	1.1757	1.0529	1.1044
CREBRF	-1.11495	-0.99475	-1.29335	1.20825	0.99475	1.23375
RAB40B	-1.32075	-1.30525	-0.91915	1.16585	1.00225	0.91915
RPL13	-1.01595	-0.98885	-1.20625	0.98885	1.17745	1.23395
NR4A1	-1.26825	-0.97235	-0.88545	0.88545	1.35985	1.23935
UBXN1	-1.5844	-1.4448	-0.7878	0.7878	0.9791	0.9734
PTGER4	-1.0677	-0.9834	-1.1684	0.9834	1.1574	1.0543
EIF1	-0.8727	-1.1698	-1.2781	0.8727	0.9991	1.1172
GNB5	-0.82015	-1.40965	-1.25655	1.05625	0.88795	0.82015
CHD2	-0.8336	-1.2077	-0.9763	0.8336	1.1603	1.2222
RP13-436F16.1	-1.12445	-1.15415	-0.84835	0.84835	1.27955	0.97515
PCK1	-1.11885	-0.91965	-1.10545	0.91965	1.12255	1.03295
PSMA3	-0.9091	-1.28	-1.1605	0.9477	0.9885	0.9091
RPL37A	-1.03715	-1.20285	-0.74665	0.74665	1.21215	1.24575
RPS27A	-1.01085	-0.78765	-0.91275	1.28695	0.78765	1.34785
SUN1	-1.0593	-0.9038	-1.0881	1.0417	1.1074	0.9038
ITGAX	0.9704	0.8584	0.9616	-0.8584	-1.1002	-1.2913
ALDOC	0.92665	1.14445	1.01785	-0.92665	-0.97125	-1.17555
INHBA	1.08745	1.06055	0.95355	-0.98015	-1.13145	-0.95355
FAM217B	1.2116	0.8702	1.1805	-1.3642	-0.94	-0.8702
HK2	1.0047	1.0321	1.1105	-1.0047	-1.1029	-1.2462
NIPAL3	1.0935	0.915	1.4273	-0.9381	-0.915	-1.2776
TUBD1	0.97355	0.91045	1.15275	-1.40955	-0.91045	-1.24605
BNIP3L	1.055	1.1647	1.1654	-1.055	-1.0854	-1.1328
RFTN2	0.81225	1.21745	1.45245	-1.02795	-1.33835	-0.81225
SLC38A2	1.1024	0.9796	0.9673	-1.5786	-1.0797	-0.9673
SFT2D1	1.11315	0.77855	1.09465	-0.77855	-1.47175	-1.45445
MAT2A	1.39525	0.97315	1.07725	-1.07325	-1.23685	-0.97315
LDLR	1.13275	0.99475	0.99695	-1.59435	-1.10755	-0.99475
FBXO5	0.97075	1.34015	1.34315	-1.08475	-1.18935	-0.97075
VASH2	1.0603	0.8998	1.3577	-1.4579	-1.2242	-0.8998
SLC16A6	1.4389	1.1235	0.731	-1.0449	-0.9014	-0.731
CLRN3	0.95235	0.98305	0.88085	-0.88085	-1.05105	-1.14625
B4GALT6	1.0527	0.8705	1.2745	-0.8705	-0.8928	-0.8876
ACTG1P4	1.16545	0.85475	1.02095	-1.05755	-0.85475	-0.86435
RAB27A	0.80155	0.90805	1.13435	-1.27775	-0.87055	-0.80155
C16orf52	0.75815	0.93075	1.06395	-1.08975	-1.18075	-0.75815
EGR1	1.0704	1.0065	0.8746	-1.0586	-0.8746	-0.8899
HAVCR1	1.05465	0.70145	0.86735	-1.37135	-0.70145	-1.06995
SRSF1	0.78165	1.13985	0.78465	-1.25285	-1.02485	-0.78165
PIGM	0.9102	0.8855	0.9743	-1.2133	-0.8855	-0.8913
HOTTIP	0.8297	0.9937	0.8834	-0.8297	-1.2905	-0.9268
ENPP5	0.74675	1.05855	0.94265	-1.23415	-0.74675	-1.02265
CCNE2	0.77605	1.04775	1.13945	-0.99235	-0.77605	-0.99335
PIGM	1.03165	0.72535	1.01465	-1.08795	-1.13105	-0.72535
EIF1AD	0.8129	0.7297	0.721	-1.3981	-1.3229	-0.721
SLC38A2	1.035	0.9297	0.8331	-1.2206	-0.8443	-0.8331
DLG1	0.8541	0.7963	0.7482	-1.3183	-1.1193	-0.7482
LOC100996668	0.7171	0.7685	0.744	-0.7171	-1.2995	-1.3232
RTN4IP1	0.8348	0.97	0.8447	-0.8348	-1.1089	-0.9724
SFXN1	0.92385	0.86735	1.00285	-0.97895	-0.91405	-0.86735
C2CD4A	0.8654	0.9278	1.078	-0.8669	-0.8654	-0.9366
DLG1	0.85065	0.81035	0.68435	-1.19645	-1.31365	-0.68435
TSEN2	1.327	1.0082	0.7212	-0.7212	-0.9576	-0.8038
SIRPB1	1.07535	1.05985	0.77495	-0.77495	-0.82435	-1.02415
CERK	0.98045	0.80725	0.79135	-1.14995	-1.01105	-0.79135
SLC38A2	0.9407	0.9206	0.7909	-1.2435	-0.8344	-0.7909
BCL2L11	0.8164	0.7572	0.6904	-1.3071	-1.1558	-0.6904
TUBD1	1.20615	0.68765	0.95195	-1.12055	-0.76065	-0.68765
GUSBP4	0.9529	0.7956	0.9216	-1.0042	-0.9406	-0.7956
CAMSAP2	0.96625	0.75615	0.83295	-1.25445	-0.81985	-0.75615
TMEM170B	0.8598	0.7216	0.9772	-0.9565	-0.7216	-1.1438
RBBP6	0.93045	0.79845	1.07515	-0.79845	-0.85155	-0.90925
NCOA5	0.75245	0.82825	0.80695	-0.75245	-0.85805	-1.36225
TMEM219	1.3603	0.7177	0.9101	-0.7177	-0.744	-0.8608
ASTE1	0.9844	0.8262	0.6775	-1.0467	-1.0577	-0.6775
ZG16	1.0222	0.698	1.0985	-0.7443	-0.698	-1.001
LRIG2	0.8031	0.9285	0.8344	-0.8031	-0.9376	-0.9376
LOC728819	0.6221	1.2125	0.9575	-0.9475	-0.6221	-0.8662
TBK1	0.82415	0.76545	0.85525	-0.97315	-1.01045	-0.76545
EIF5	0.89045	0.98155	0.81045	-0.81045	-0.83445	-0.84895
CCDC71L	0.76855	0.86495	0.91895	-0.82205	-1.03085	-0.76855
DSG3	0.92975	0.86085	0.67485	-1.12965	-0.67485	-0.88815
IL37	0.73855	0.72255	0.86405	-0.90365	-0.72255	-1.19925
CIRBP	0.96295	0.67095	0.73875	-1.14255	-0.67095	-0.95645
HBS1L	0.74795	0.87845	0.92855	-0.74795	-1.05305	-0.77185
RFXAP	0.70515	0.80015	1.13815	-1.02345	-0.70515	-0.75135
RBM39	0.9133	0.7899	0.8275	-0.9489	-0.8243	-0.7899
PFKFB4	1.03485	0.72015	0.83415	-0.89055	-0.89055	-0.72015
HNRNPA0	0.85515	0.90965	0.79955	-0.91685	-0.80775	-0.79955
CYP3A5	1.26	0.6728	0.8565	-0.8413	-0.6728	-0.7736
ZBED8	0.9283	0.6898	0.9375	-0.7453	-1.0862	-0.6898
ZC3HAV1	1.28835	0.78715	0.73665	-0.75155	-0.76775	-0.73665
WRB	0.7721	0.9533	0.925	-0.7909	-0.8322	-0.7721
TBC1D20	0.83485	0.76365	0.68585	-1.19685	-0.87235	-0.68585
NDRG1	0.91425	0.91935	0.67085	-0.95395	-0.67085	-0.90275
HNRNPH3	0.7685	0.7903	0.8339	-1.0487	-0.7909	-0.7685
SRSF6	0.86465	0.83995	0.77105	-0.88175	-0.86775	-0.77105
CIRBP	0.8147	0.7978	0.795	-0.8362	-0.795	-0.9136
HBS1L	0.61445	0.77845	0.86295	-1.12715	-0.94665	-0.61445
LOC284926	0.73775	0.83975	0.86805	-0.75185	-1.00615	-0.73775
SPC25	0.6775	0.932	0.9823	-0.7234	-0.9293	-0.6775
SRSF1	0.98815	0.66945	0.73385	-1.15255	-0.67755	-0.66945
FAM172A	0.6333	0.954	0.7387	-0.6333	-0.7583	-1.1716
TET2	0.83265	0.73965	0.69275	-1.12475	-0.80455	-0.69275
RPRD2	0.63985	0.74745	0.84315	-0.63985	-1.02295	-0.98635
ATAD2	0.61715	0.92575	0.94545	-0.90525	-0.78945	-0.61715
HAS3	0.82675	0.75835	0.82695	-0.80665	-0.82235	-0.75835
CDYL	0.849	0.9129	0.6642	-0.931	-0.6642	-0.7517
LOC100996668	0.6552	0.7027	0.7883	-0.8994	-1.0619	-0.6552
NIFK-AS1	0.7534	0.786	0.8792	-0.7534	-0.8263	-0.7564
CSTF3	0.69675	0.76785	0.93185	-0.69675	-0.71545	-0.94425
PAFAH1B1	0.89805	0.73195	0.82315	-0.81075	-0.75405	-0.73195
B3GALT5	0.8243	0.6419	0.6275	-1.1994	-0.8279	-0.6275
HMGCR	0.7	0.8155	0.9086	-0.8505	-0.7	-0.7703
VANGL1	0.75055	0.76815	0.91285	-0.76515	-0.76645	-0.75055
SUV420H1	0.62915	0.79505	0.85545	-0.62915	-0.94595	-0.82065
IREB2	0.64885	0.65845	0.80165	-1.14925	-0.75165	-0.64885
JKAMP	0.6947	0.6987	0.7016	-1.0476	-0.7865	-0.6947
ALG2	0.59455	0.81675	0.65955	-0.80885	-0.59455	-1.14915
CIRBP	0.8129	0.6888	0.8036	-0.6888	-0.8594	-0.756
REEP1	0.9073	0.5771	0.8625	-0.5771	-0.985	-0.6313
DDX3X	0.54635	0.77565	0.89775	-0.93475	-0.83815	-0.54635
ATAD2	0.72745	0.67225	0.62375	-0.81305	-1.07325	-0.62375
PIGW	0.52885	0.95115	0.94655	-0.68825	-0.52885	-0.88955
CHAC1	0.66735	0.78995	0.77685	-0.82755	-0.66735	-0.80055
PPP2R5C	0.7425	0.6733	0.793	-0.9266	-0.7063	-0.6733
TM2D3	0.64795	0.82715	0.75665	-0.77785	-0.85715	-0.64795
HENMT1	0.64835	0.75555	0.69965	-0.64835	-0.82965	-0.92155
MB21D2	0.63455	0.64065	0.93225	-0.97415	-0.65605	-0.63455
FOXN2	0.61835	0.81125	0.75435	-0.61835	-0.85615	-0.80975
BNIP1	0.73145	0.66975	0.80125	-0.83875	-0.66975	-0.75565
HIST1H4J	0.681	0.7708	0.7513	-0.7687	-0.8097	-0.681
SNX5	0.81185	0.63075	0.66455	-0.81445	-0.88675	-0.63075
PLEKHF2	0.72615	0.62855	0.86805	-0.85975	-0.62855	-0.71075
ISG15	0.6984	0.7852	0.6506	-0.7253	-0.9041	-0.6506
KRTAP4-1	0.666	0.6983	0.738	-0.7924	-0.666	-0.8296
MARCKS	0.7073	0.6187	0.6318	-1.1028	-0.693	-0.6187
GPR101	0.70735	0.72245	0.75605	-0.73405	-0.74085	-0.70735
DGKE	0.6199	0.8195	0.6553	-0.6199	-0.975	-0.6508
GADD45B	0.60725	0.64295	0.86905	-0.86165	-0.60725	-0.74155
CCL26	0.58915	0.95495	0.81505	-0.58915	-0.73615	-0.63375
HSPA1A	0.67925	0.72385	0.54755	-0.91595	-0.54755	-0.86985
HIST1H3A	0.56665	0.98305	0.81215	-0.64415	-0.70515	-0.56665
BCL10	0.54805	0.71095	0.80685	-0.94465	-0.71185	-0.54805
MT1X	0.6207	0.6781	0.7355	-0.8634	-0.7472	-0.6207
PEX13	0.87595	0.55375	0.55565	-0.81325	-0.89945	-0.55375
HIST1H4A	0.8631	0.5362	0.5792	-0.927	-0.7993	-0.5362
ID3	0.61065	0.85425	0.55285	-0.55285	-0.67655	-0.97355
NR1D1	0.6833	0.7112	0.7331	-0.6989	-0.7062	-0.6833
FOS	0.64625	0.58905	0.58175	-1.06205	-0.74555	-0.58175
NR1D1	0.80875	0.85565	0.55605	-0.66755	-0.55605	-0.75065
CTTN	0.7951	0.8078	0.6121	-0.6718	-0.6121	-0.6938
KLF11	0.53745	0.66565	0.85285	-0.80545	-0.79275	-0.53745
C20orf202	0.8178	0.6413	0.7335	-0.6797	-0.6413	-0.6632
GADD45B	0.63265	0.69435	0.64925	-0.83635	-0.71725	-0.63265
C14orf105	0.55395	0.78955	0.91755	-0.66845	-0.66265	-0.55395
WFDC21P	0.54035	0.54945	0.66115	-0.91515	-0.91735	-0.54035
RPS14	0.5881	0.8439	0.6956	-0.7049	-0.6848	-0.5881
CXCL3	0.5874	0.8229	0.697	-0.6692	-0.7399	-0.5874
NR4A2	0.7864	0.54	0.7563	-0.54	-0.917	-0.558
SSFA2	0.5697	0.6416	0.5072	-0.5072	-0.9728	-0.8748
RHOV	0.98325	0.56725	0.58115	-0.74575	-0.56725	-0.61525
BC040833	0.7141	0.711	0.5835	-0.7787	-0.5835	-0.6702
LOC101928306	0.5519	0.5882	0.7968	-0.7727	-0.7778	-0.5519
GADD45B	0.67915	0.63155	0.59845	-0.81765	-0.71025	-0.59845
SNORD50A	0.62515	0.65215	0.65375	-0.84205	-0.63525	-0.62515
HNMT	0.514	0.6419	0.6089	-0.9901	-0.7456	-0.514
RPS19	0.9587	0.5448	0.6416	-0.6812	-0.6363	-0.5448
CDK19	0.54035	0.79675	0.69545	-0.54035	-0.74705	-0.68265
SLC24A1	0.59805	0.56705	0.57895	-1.04885	-0.56705	-0.62575
LINC00909	0.5424	0.7097	0.5873	-0.5424	-0.8042	-0.7966
EPHB3	0.51805	0.62325	0.67665	-0.93365	-0.69505	-0.51805
LOC101927830	0.575	0.7835	0.7089	-0.6752	-0.6367	-0.575
FBXO5	0.5965	0.5212	0.5123	-0.7853	-1.0224	-0.5123
ZC3H12D	0.6063	0.5914	0.5382	-0.7667	-0.9083	-0.5382
DIDO1	0.6554	0.5627	0.6399	-0.8333	-0.5627	-0.6836
PRDM1	0.56355	0.59295	0.72375	-0.56355	-0.59865	-0.89395
LCMT2	0.74205	0.57375	0.82745	-0.61815	-0.59875	-0.57375
CUL5	0.67105	0.61135	0.47595	-0.95445	-0.73835	-0.47595
HSPB11	0.67825	0.51275	0.61775	-0.51275	-0.72775	-0.86515
MIR29B2	0.60765	0.75415	0.62435	-0.62845	-0.68035	-0.60765
CUL5	0.73595	0.56355	0.67485	-0.57825	-0.75085	-0.56355
PPP1R10	0.51675	0.63665	0.68565	-0.81345	-0.69165	-0.51675
ZNF321P	0.5982	0.5938	0.5579	-0.5579	-0.7885	-0.7605
ZNF207	0.71225	0.62735	0.54345	-0.54345	-0.63205	-0.79265
MIR22	0.6849	0.6043	0.5092	-0.885	-0.6514	-0.5092
REXO2	0.6917	0.7227	0.5915	-0.5915	-0.6092	-0.6371
RP11-362K14.6	0.58015	0.56295	0.54775	-0.54775	-0.81225	-0.79105
CXCR4	0.5678	0.511	0.6205	-0.511	-0.8547	-0.7738
PTK7	0.71195	0.48425	0.90065	-0.70835	-0.48425	-0.54785
AHSA2	0.5905	0.6884	0.6529	-0.63	-0.5905	-0.6756
DUSP6	0.7319	0.5989	0.6076	-0.6171	-0.6668	-0.5989
FLJ37453	0.61985	0.48815	0.50275	-0.94845	-0.48815	-0.77085
ZNF124	0.56895	0.60095	0.57975	-0.76165	-0.72795	-0.56895
MYCN	0.52475	0.84855	0.69835	-0.52475	-0.65185	-0.55575
ND6	0.61715	0.58935	0.58665	-0.70845	-0.70775	-0.58665
DUSP6	0.6068	0.7692	0.5546	-0.5546	-0.689	-0.6203
SLC39A8	0.6537	0.4924	0.7406	-0.854	-0.4924	-0.5471
HIST1H2BA	0.6268	0.7026	0.5513	-0.652	-0.6957	-0.5513
ZC3HAV1	0.47465	0.62515	0.59995	-0.76045	-0.84055	-0.47465
TNRC6A	0.5425	0.7253	0.6837	-0.5425	-0.7013	-0.5789
CUL3	0.65425	0.61155	0.50465	-0.91485	-0.58305	-0.50465
CUL3	0.59675	0.56115	0.59325	-0.81795	-0.64175	-0.56115
RP1-170O19.14	0.55435	0.65405	0.51585	-0.93095	-0.51585	-0.59475
HILPDA	0.5224	0.7182	0.7502	-0.5266	-0.7189	-0.5224
RORA	0.52665	0.73085	0.77285	-0.57785	-0.61815	-0.52665
MIR17	0.4614	0.6473	0.8721	-0.7069	-0.4614	-0.6012
HILPDA	0.64665	0.53095	0.54705	-0.53095	-0.79065	-0.69925
ANKRD37	0.6779	0.4469	0.5781	-0.8903	-0.4469	-0.7012
LFNG	0.50375	0.54955	0.61865	-0.70465	-0.85695	-0.50375
CYBA	0.5158	0.5652	0.659	-0.6489	-0.5158	-0.8305
DUSP6	0.5252	0.5097	0.8089	-0.5612	-0.5097	-0.7982
MAP3K8	0.50245	0.53735	0.58815	-0.75615	-0.82145	-0.50245
MAT2A	0.54745	0.54465	0.53395	-0.66935	-0.87785	-0.53395
NOX1	0.69065	0.50675	0.51645	-0.89975	-0.58285	-0.50675
LINC01268	0.573	0.4818	0.6107	-0.9312	-0.6189	-0.4818
RP1-170O19.17	0.4813	0.5936	0.6247	-0.4813	-0.8149	-0.6931
HERPUD1	0.45325	0.73715	0.67975	-0.77615	-0.45325	-0.58375
LINC00261	0.7915	0.4748	0.7773	-0.4748	-0.6292	-0.5303
LOC100507472	0.6447	0.5397	0.5201	-0.9288	-0.5201	-0.5235
PAX6	0.62425	0.56415	0.65205	-0.66495	-0.58385	-0.56415
LEKR1	0.4618	0.7456	0.7671	-0.6156	-0.4618	-0.5934
MIR210HG	0.60555	0.53655	0.62615	-0.77585	-0.53655	-0.55725
LINC00461	0.5198	0.5632	0.5511	-0.7451	-0.7371	-0.5198
