# Supplementary material for: Anti-metastatic effect of metformin via repression of interleukin 6-induced epithelial–mesenchymal transition in human colon cancer cells
Source: PLoS One. 2018 Oct 11;13(10):e0205449. doi: 10.1371/journal.pone.0205449 (PMC6181375; doi:10.1371/journal.pone.0205449)
Supplement: S2 Table — (XLSX) [file pone.0205449.s002.xlsx]

## Sheet: Sheet0
supplementary 2. IPA anlaysis for canonical pathway
Ingenuity Canonical Pathways	-log(p-value)	Ratio	z-score	Molecules
Oxidative Phosphorylation	7.9	0.229	#NUM!	ATP5H,ATP5D,COX6C,COX5B,COX8A,ATP5L,ATP5E,NDUFA2,NDUFB10,NDUFS6,COX4I1,NDUFA8,NDUFV1,ATP5G2,COX17,COX6B1,NDUFS7,COX7C,NDUFA13,VPS9D1,NDUFS8,NDUFA11,NDUFB7,NDUFS3,NDUFB2
Mitochondrial Dysfunction	4.15	0.146	#NUM!	ATP5H,ATP5D,COX6C,COX5B,COX8A,ATP5L,ATP5E,NDUFA2,NDUFB10,NDUFS6,COX4I1,NDUFA8,NDUFV1,ATP5G2,COX17,COX6B1,NDUFS7,COX7C,NDUFA13,VPS9D1,NDUFS8,NDUFA11,NDUFB7,NDUFS3,NDUFB2
Inhibition of Matrix Metalloproteases	3.95	0.256	#NUM!	MMP7,ADAM12,MMP14,THBS2,ADAM10,MMP10,MMP2,MMP11,MMP12,MMP24
Mitotic Roles of Polo-Like Kinase	3.69	0.197	-1.667	KIF23,WEE1,PRC1,CDC7,CCNB2,ANAPC1,CDK1,PLK4,HSP90AA1,FBXO5,PPP2R1B,CDC27,KIF11
HIF1α Signaling	3.53	0.157	#NUM!	EGLN2,MMP7,PIK3C2A,SLC2A1,MMP14,HRAS,MMP10,MDM2,MMP2,PDGFC,MMP24,PIK3R3,HSP90AA1,EGLN3,MMP11,MMP12,LDHA,FRS2
Role of Osteoblasts, Osteoclasts and Chondrocytes in Rheumatoid Arthritis	3.49	0.125	#NUM!	IL1A,BMP4,BAD,FZD3,MMP14,SMAD5,MAP3K5,WNT2,DKK3,WNT7B,DKK2,GSK3B,FRS2,IL1RAP,MAP3K14,CTSK,MAP2K7,SPP1,PIK3C2A,ITGA2,IL33,PIK3R3,COL1A1,IL1RN,IL1B,BMP7,LEF1,DKK1,WNT5A
PPAR Signaling	3.17	0.161	1.807	MAP3K14,IL1A,HRAS,PDGFC,AIP,IL33,MAP2K2,IL1RN,HSP90AA1,IL1B,RXRA,MAP4K4,IL1RAP,SCAND1,PDGFRB
Mechanisms of Viral Exit from Host Cells	3.07	0.22	#NUM!	CHMP6,VPS28,CHMP2A,CHMP4B,XPO1,SH3GLB2,PRKD3,PRKD1,VPS4A
Superpathway of Cholesterol Biosynthesis	2.85	0.25	#NUM!	FDPS,FDFT1,SQLE,HSD17B7,MSMO1,HMGCR,HMGCS1
Granulocyte Adhesion and Diapedesis	2.76	0.124	#NUM!	CXCL8,IL1A,MMP7,MMP14,ITGA2,ITGA6,MMP10,THY1,MMP2,MMP24,IL33,GNAI3,CLDN12,IL1RN,IL1B,CLDN14,ITGA1,MMP11,CLDN2,CXCL17,MMP12,IL1RAP
Atherosclerosis Signaling	2.59	0.134	#NUM!	PAFAH1B2,CXCL8,IL1A,MSR1,COL10A1,PLA2G3,F3,PDGFC,IL33,COL1A2,COL1A1,PLA2G4D,IL1RN,IL1B,PNPLA3,ALOX5,COL3A1
Hepatic Fibrosis / Hepatic Stellate Cell Activation	2.57	0.12	#NUM!	CXCL8,IL1A,COL5A2,TGFBR1,COL4A1,COL12A1,COL10A1,COL8A1,MMP2,PDGFC,COL5A1,COL1A2,COL1A1,COL6A3,COL24A1,EDNRA,IL1B,COL11A1,IL1RAP,COL7A1,PDGFRB,COL3A1
Hereditary Breast Cancer Signaling	2.45	0.127	#NUM!	FANCM,PIK3C2A,WEE1,BARD1,HRAS,ARID2,POLR2B,CDK1,CHEK1,HDAC5,PIK3R3,FANCB,MSH2,FANCD2,HDAC11,SMARCC1,BLM,FRS2
Epoxysqualene Biosynthesis	2.4	1	#NUM!	FDFT1,SQLE
Ovarian Cancer Signaling	2.39	0.125	#NUM!	MMP7,PIK3C2A,FZD3,HRAS,MMP2,PDGFC,WNT2,PIK3R3,MSH2,MAP2K2,WNT7B,PRKACA,CD44,EDNRA,LEF1,GSK3B,FRS2,WNT5A
ATM Signaling	2.38	0.15	-0.302	RNF168,SMC2,FANCD2,RAD9A,CREB1,RBBP8,CCNB2,MDM2,TDP1,BLM,CDK1,CHEK1
Chondroitin and Dermatan Biosynthesis	2.37	0.5	#NUM!	CSGALNACT2,CHSY3,CHSY1
IL-6 Signaling	2.21	0.126	-1.5	MAP3K14,CXCL8,CSNK2A1,MAP2K7,IL1A,PIK3C2A,HRAS,IL33,PIK3R3,COL1A1,MAP2K2,IL1RN,IL1B,IL1RAP,MAP4K4,FRS2
Leukocyte Extravasation Signaling	2.16	0.11	-3.13	MMP7,PIK3C2A,MMP14,ITGA2,ITGA6,MMP10,THY1,MMP2,MMP24,PIK3R3,ARHGAP5,GNAI3,MAP2K2,CLDN12,CD44,CLDN14,ITGA1,CLDN2,MMP11,MMP12,FRS2,PRKD3,PRKD1
Cholesterol Biosynthesis I	2.15	0.308	#NUM!	FDFT1,SQLE,HSD17B7,MSMO1
Cholesterol Biosynthesis II (via 24,25-dihydrolanosterol)	2.15	0.308	#NUM!	FDFT1,SQLE,HSD17B7,MSMO1
Cholesterol Biosynthesis III (via Desmosterol)	2.15	0.308	#NUM!	FDFT1,SQLE,HSD17B7,MSMO1
Bladder Cancer Signaling	2.09	0.138	#NUM!	CXCL8,MMP7,MAP2K2,MMP14,HRAS,MMP10,MDM2,MMP2,MMP11,MMP12,PDGFC,MMP24
Human Embryonic Stem Cell Pluripotency	2.07	0.119	#NUM!	TGFBR1,BMP4,PIK3C2A,FZD3,SMAD5,PDGFC,INHBA,WNT2,PIK3R3,WNT7B,BMP7,LEF1,GSK3B,FRS2,PDGFRB,WNT5A,SALL4
Cell Cycle Control of Chromosomal Replication	2.06	0.184	#NUM!	MCM3,MCM6,PCNA,TOP2A,CDC7,DNA2,DBF4
HER-2 Signaling in Breast Cancer	2.05	0.136	#NUM!	PIK3R3,CCNE2,BAD,PIK3C2A,HRAS,MDM2,MMP2,MAP3K5,GSK3B,FRS2,PRKD3,PRKD1
Role of BRCA1 in DNA Damage Response	2.03	0.141	-2.121	FANCM,FANCB,MSH2,FANCD2,BARD1,RBBP8,ARID2,SMARCC1,BLM,BRIP1,CHEK1
Role of NANOG in Mammalian Embryonic Stem Cell Pluripotency	2.01	0.123	-0.378	PIK3R3,BMP4,RIF1,MAP2K2,PIK3C2A,FZD3,WNT7B,HRAS,BMP7,SMAD5,GSK3B,FRS2,WNT2,SALL4,WNT5A
Wnt/β-catenin Signaling	1.99	0.112	-0.728	SOX4,CSNK2A1,MMP7,TGFBR1,FZD3,MDM2,WNT2,DKK3,CDH3,RARA,WNT7B,CD44,DKK2,LEF1,PIN1,GSK3B,DKK1,PPP2R1B,WNT5A
Purine Ribonucleosides Degradation to Ribose-1-phosphate	1.96	0.375	#NUM!	PNP,ADAT3,PGM2
Glioma Invasiveness Signaling	1.93	0.143	-2.53	PIK3R3,PIK3C2A,F2R,HMMR,CD44,ITGAV,HRAS,MMP2,PLAU,FRS2
Role of Macrophages, Fibroblasts and Endothelial Cells in Rheumatoid Arthritis	1.91	0.0971	#NUM!	IL1A,FZD3,CEBPD,IL17RC,HRAS,PDGFC,WNT2,PLCD1,MAP2K2,DKK3,WNT7B,CREB1,DKK2,OSM,GSK3B,FRS2,IL1RAP,PRKD3,PRKD1,MAP3K14,CXCL8,MAP2K7,PIK3C2A,IL33,PIK3R3,IL1RN,IL1B,LEF1,DKK1,WNT5A
Factors Promoting Cardiogenesis in Vertebrates	1.9	0.13	#NUM!	NOX4,CCNE2,TGFBR1,BMP4,FZD3,BMP7,LEF1,DKK1,SMAD5,GSK3B,PRKD3,PRKD1
HGF Signaling	1.88	0.122	-0.832	PIK3R3,MAP3K14,MAP2K7,MAP3K11,MAP2K2,PIK3C2A,ITGA2,HRAS,MAP3K5,ELK3,FRS2,PRKD3,PRKD1,MAP3K2
Prostate Cancer Signaling	1.83	0.128	#NUM!	PIK3R3,CCNE2,BAD,MAP2K2,PIK3C2A,CREB1,HRAS,HSP90AA1,MDM2,LEF1,GSK3B,FRS2
RAN Signaling	1.81	0.25	#NUM!	RANBP2,TNPO1,XPO1,KPNA2
Agranulocyte Adhesion and Diapedesis	1.8	0.106	#NUM!	CXCL8,IL1A,MMP7,MMP14,ITGA2,ITGA6,MMP10,MMP2,MMP24,IL33,GNAI3,CLDN12,IL1RN,IL1B,CLDN14,MMP11,CLDN2,ITGA1,CXCL17,MMP12
PPARα/RXRα Activation	1.77	0.107	0.832	MAP3K14,MAP2K7,TGFBR1,MED23,HRAS,GNA14,TGS1,AIP,CAND1,PLCD1,GNA15,MAP2K2,PRKACA,CLOCK,HSP90AA1,IL1B,RXRA,MAP4K4,IL1RAP
Pyrimidine Ribonucleotides Interconversion	1.77	0.163	#NUM!	NME3,ANXA1,PCK1,ZRANB3,BLM,RECQL,ENTPD7
NF-κB Activation by Viruses	1.73	0.128	-2.111	PIK3R3,MAP3K14,PIK3C2A,ITGA2,ITGA6,ITGAV,HRAS,ITGA1,FRS2,PRKD3,PRKD1
Adenosine Nucleotides Degradation II	1.72	0.235	#NUM!	PNP,ADAT3,NT5C,ACPP
Superpathway of Geranylgeranyldiphosphate Biosynthesis I (via Mevalonate)	1.72	0.235	#NUM!	FDPS,FNTB,HMGCR,HMGCS1
Pyrimidine Ribonucleotides De Novo Biosynthesis	1.67	0.156	#NUM!	NME3,ANXA1,PCK1,ZRANB3,BLM,RECQL,ENTPD7
Geranylgeranyldiphosphate Biosynthesis	1.66	0.5	#NUM!	FDPS,FNTB
Colorectal Cancer Metastasis Signaling	1.64	0.0972	-2.132	MMP7,TGFBR1,PIK3C2A,BAD,FZD3,MMP14,HRAS,MMP10,MMP2,GNG3,PDGFC,MMP24,WNT2,PIK3R3,MSH2,MAP2K2,WNT7B,PRKACA,MMP11,LEF1,GSK3B,MMP12,FRS2,WNT5A
Cyclins and Cell Cycle Regulation	1.62	0.128	-0.378	CCNA2,CCNE2,WEE1,HDAC11,CCNB2,GSK3B,PPP2R1B,CDK1,SKP2,HDAC5
Axonal Guidance Signaling	1.58	0.0869	#NUM!	ADAMTS7,MMP7,BMP4,FZD3,HRAS,GNA14,TUBB,PDGFC,WNT2,ADAMTS2,PLCD1,ACTR3,GNA15,MAP2K2,WNT7B,ADAM19,MMP11,GSK3B,ROBO2,CHMP1A,PRKD3,FRS2,PRKD1,PLXNC1,PIK3C2A,ITGA2,MMP10,MMP2,GNG3,PIK3R3,GNAI3,ADAMTS6,ADAM12,PRKACA,ADAM10,BMP7,ADAM9,WNT5A,SEMA7A
IL-1 Signaling	1.56	0.121	-0.632	ECSIT,GNAI3,MAP3K14,IL1A,MAP2K7,TOLLIP,GNA15,PRKACA,GNA14,GNG3,IL1RAP
DNA damage-induced 14-3-3σ Signaling	1.55	0.211	#NUM!	CCNE2,RAD9A,CCNB2,CDK1
Regulation of the Epithelial-Mesenchymal Transition Pathway	1.53	0.101	#NUM!	LOX,MAP2K7,NOTCH3,TGFBR1,SNAI2,PIK3C2A,FZD3,HRAS,MMP2,WNT2,PIK3R3,MAP2K2,WNT7B,LEF1,GSK3B,JAG1,FRS2,PDGFRB,WNT5A
Sertoli Cell-Sertoli Cell Junction Signaling	1.5	0.101	#NUM!	SPTBN2,MAP3K14,MAP2K7,EPN1,MAP3K11,ITGA2,HRAS,MAP3K5,TUBB,MAP2K2,CLDN12,PRKACA,GUCY1A2,CLDN14,CLDN2,NECTIN1,GSK3B,MAP3K2
GNRH Signaling	1.49	0.109	-0.535	MAP3K14,MAP2K7,MAP3K11,HRAS,MAP3K5,GNA14,GNAI3,GNA15,MAP2K2,CREB1,PRKACA,PRKD3,PRKD1,MAP3K2
Rac Signaling	1.49	0.111	-1.387	PIK3R3,NOX4,MAP2K7,ACTR3,MAP3K11,MAP2K2,PIK3C2A,ITGA2,CD44,HRAS,IQGAP1,FRS2,IQGAP3
Cell Cycle: G2/M DNA Damage Checkpoint Regulation	1.49	0.143	1.134	WEE1,TOP2A,CCNB2,MDM2,CDK1,CHEK1,SKP2
Intrinsic Prothrombin Activation Pathway	1.48	0.172	-2.236	COL1A2,COL1A1,F5,COL10A1,COL3A1
autophagy	1.47	0.133	#NUM!	CTSA,CTSK,ATG9A,ATG4D,ATG4B,MAP1LC3A,NBR1,VPS11
Purine Nucleotides Degradation II (Aerobic)	1.47	0.2	#NUM!	PNP,ADAT3,NT5C,ACPP
Tetrahydrofolate Salvage from 5,10-methenyltetrahydrofolate	1.46	0.4	#NUM!	MTHFD1,GART
NF-κB Signaling	1.46	0.1	-2.357	MAP3K14,CSNK2A1,IL1A,MAP2K7,TGFBR1,BMP4,PIK3C2A,HRAS,MALT1,IL33,PIK3R3,IL1RN,PRKACA,IL1B,GSK3B,MAP4K4,FRS2,PDGFRB
Docosahexaenoic Acid (DHA) Signaling	1.36	0.135	#NUM!	PIK3R3,BAD,PIK3C2A,IL1B,GSK3B,FRS2,PNPLA2
LPS-stimulated MAPK Signaling	1.36	0.116	-1	PIK3R3,MAP3K14,MAP2K2,PIK3C2A,CREB1,HRAS,MAP3K5,FRS2,PRKD3,PRKD1
Guanosine Nucleotides Degradation III	1.35	0.231	#NUM!	PNP,NT5C,ACPP
HIPPO signaling	1.33	0.115	-1.134	AJUBA,FAT4,CD44,MOB1A,SMAD5,PPP2R1B,AMOT,CRB1,LATS1,SKP2
Androgen Signaling	1.33	0.108	#NUM!	GNAI3,GNA15,PRKACA,HSP90AA1,GNA14,GNG3,POLR2B,GTF2A1,TAF2,PRKD3,PRKD1,GTF2H3
Endometrial Cancer Signaling	1.33	0.125	#NUM!	PIK3R3,BAD,MAP2K2,PIK3C2A,HRAS,LEF1,GSK3B,FRS2
UDP-N-acetyl-D-glucosamine Biosynthesis II	1.3	0.333	#NUM!	GNPNAT1,FMO3
Zymosterol Biosynthesis	1.3	0.333	#NUM!	HSD17B7,MSMO1
Pyrimidine Deoxyribonucleotides De Novo Biosynthesis I	1.28	0.174	#NUM!	NME3,RRM2,PCK1,RRM1
Urate Biosynthesis/Inosine 5'-phosphate Degradation	1.27	0.214	#NUM!	PNP,NT5C,ACPP
Melanoma Signaling	1.25	0.127	#NUM!	PIK3R3,BAD,MAP2K2,PIK3C2A,HRAS,MDM2,FRS2
Role of NFAT in Cardiac Hypertrophy	1.23	0.0938	#NUM!	MAP2K7,TGFBR1,PIK3C2A,HRAS,GNG3,MEF2B,HDAC5,PLCD1,PIK3R3,GNAI3,MAP2K2,HDAC11,PRKACA,RCAN3,GSK3B,PRKD3,FRS2,PRKD1
Acute Myeloid Leukemia Signaling	1.22	0.11	-1	RUNX1,PIK3R3,MAP2K7,BAD,MAP2K2,PIK3C2A,RARA,HRAS,LEF1,FRS2
Oncostatin M Signaling	1.22	0.147	-0.447	MAP2K2,HRAS,OSM,OSMR,PLAU
Estrogen-mediated S-phase Entry	1.22	0.167	-2	CCNA2,CCNE2,CDK1,SKP2
NRF2-mediated Oxidative Stress Response	1.21	0.0933	0	MAP2K7,PIK3C2A,HRAS,DNAJC10,MAP3K5,PIK3R3,DNAJC5,MAP2K2,DNAJC4,JUND,GCLM,GSK3B,FRS2,HACD3,PRKD3,ENC1,PRKD1,FTH1
SAPK/JNK Signaling	1.2	0.106	-1.508	PIK3R3,MAP2K7,MAP3K11,DUSP8,PIK3C2A,HRAS,MAP4K5,MAP3K5,FRS2,MAP4K4,MAP3K2
Xanthine and Xanthosine Salvage	1.2	1	#NUM!	PNP
Sorbitol Degradation I	1.2	1	#NUM!	SORD
Reelin Signaling in Neurons	1.2	0.109	#NUM!	PIK3R3,PAFAH1B2,MAP2K7,MAP3K11,PIK3C2A,ITGA2,ITGA6,ITGA1,GSK3B,FRS2
Cardiac Hypertrophy Signaling	1.18	0.0894	0	MAP3K14,MAP2K7,TGFBR1,MAP3K11,PIK3C2A,HRAS,GNA14,GNG3,MAP3K5,MEF2B,PLCD1,PIK3R3,ADSS,GNAI3,GNA15,MAP2K2,CREB1,PRKACA,GSK3B,FRS2,MAP3K2
Role of Oct4 in Mammalian Embryonic Stem Cell Pluripotency	1.17	0.13	#NUM!	AQR,SPP1,REST,RARA,NR2F6,SALL4
Adenine and Adenosine Salvage III	1.17	0.286	#NUM!	PNP,ADAT3
IL-8 Signaling	1.14	0.0914	-3.153	CXCL8,ANGPT2,NOX4,PIK3C2A,HRAS,MMP2,GNG3,IQGAP1,PDGFC,CSTB,PIK3R3,GNAI3,MAP2K2,ITGAV,FRS2,MAP4K4,PRKD3,PRKD1
Salvage Pathways of Pyrimidine Ribonucleotides	1.12	0.105	#NUM!	NME3,APOBEC1,MAP2K2,PRPF4B,UCK1,PCK1,HIPK1,TTK,NEK2,CDK1
Mismatch Repair in Eukaryotes	1.12	0.188	#NUM!	PCNA,MSH2,EXO1
Glioblastoma Multiforme Signaling	1.12	0.0943	-1.807	PIK3C2A,FZD3,HRAS,MDM2,PDGFC,WNT2,PLCD1,PIK3R3,MAP2K2,WNT7B,LEF1,GSK3B,FRS2,PDGFRB,WNT5A
Synaptic Long Term Depression	1.12	0.0959	-1.604	PAFAH1B2,HRAS,PLA2G3,GNA14,PLCD1,GNAI3,PLA2G4D,GNA15,MAP2K2,GUCY1A2,PNPLA3,PRKD3,PPP2R1B,PRKD1
Antiproliferative Role of TOB in T Cell Signaling	1.11	0.154	#NUM!	CCNA2,CCNE2,TGFBR1,SKP2
Germ Cell-Sertoli Cell Junction Signaling	1.1	0.0925	#NUM!	MAP3K14,MAP2K7,EPN1,TGFBR1,MAP3K11,PIK3C2A,ITGA2,ITGA6,HRAS,MAP3K5,IQGAP1,TUBB,PIK3R3,MAP2K2,FRS2,MAP3K2
Adipogenesis pathway	1.1	0.097	#NUM!	BMP4,LPIN1,FZD3,HAT1,HDAC11,EZH2,CLOCK,CEBPD,BMP7,SMAD5,WNT5A,GTF2H3,HDAC5
Basal Cell Carcinoma Signaling	1.09	0.111	-1.633	BMP4,FZD3,WNT7B,BMP7,LEF1,GSK3B,WNT2,WNT5A
Role of MAPK Signaling in the Pathogenesis of Influenza	1.09	0.111	#NUM!	PAFAH1B2,MAP2K7,PLA2G4D,MAP2K2,HRAS,PLA2G3,PNPLA3,MAP3K5
Role of Tissue Factor in Cancer	1.08	0.0984	#NUM!	PIK3R3,CXCL8,GNA15,PIK3C2A,PDXP,ITGA6,ITGAV,HRAS,IL1B,GNA14,F3,FRS2
IL-17 Signaling	1.07	0.106	#NUM!	PIK3R3,CXCL8,MAP3K14,MAP2K2,PIK3C2A,IL17RC,HRAS,GSK3B,FRS2
Airway Pathology in Chronic Obstructive Pulmonary Disease	1.07	0.25	#NUM!	CXCL8,MMP2
TR/RXR Activation	1.05	0.102	#NUM!	PIK3R3,SLC2A1,PIK3C2A,COL6A3,MDM2,THRA,PCK1,RXRA,DIO2,FRS2
RAR Activation	1.04	0.0895	#NUM!	CSNK2A1,RDH11,DHRS7C,ARID2,MAP3K5,SMAD5,PIK3R3,RARA,PRKACA,NR2F6,SMARCC1,RXRA,REL,PRKD3,PRKD1,SCAND1,GTF2H3
Toll-like Receptor Signaling	1.03	0.108	-1.134	IL33,ECSIT,MAP3K14,IL1A,TOLLIP,IL1RN,IL1B,MAP4K4
Phospholipases	1.03	0.113	#NUM!	PAFAH1B2,PLCD1,PLA2G4D,PLA2G3,LIPG,PNPLA3,PLCH1
PCP pathway	1	0.111	-1.633	FZD3,WNT7B,VANGL1,CTHRC1,JUND,WNT2,WNT5A
VEGF Family Ligand-Receptor Interactions	0.994	0.102	-1.667	PIK3R3,PLA2G4D,MAP2K2,PIK3C2A,HRAS,PLA2G3,FRS2,PRKD3,PRKD1
EIF2 Signaling	0.983	0.086	0.832	MYCN,NOX4,PIK3C2A,RPLP2,HRAS,RPL7L1,TRIB3,RPL23,EIF2S1,FAU,PIK3R3,EIF3F,MAP2K2,RPL13,EIF4G2,AGO3,GSK3B,FRS2,EIF3K
Thyroid Cancer Signaling	0.982	0.125	#NUM!	CXCL8,MAP2K2,HRAS,LEF1,RXRA
GDNF Family Ligand-Receptor Interactions	0.981	0.105	0.378	PIK3R3,PSPN,NRTN,MAP2K2,PIK3C2A,CREB1,HRAS,FRS2
Neurotrophin/TRK Signaling	0.981	0.105	-0.378	PIK3R3,MAP2K7,MAP2K2,PIK3C2A,CREB1,HRAS,MAP3K5,FRS2
CD27 Signaling in Lymphocytes	0.971	0.115	0.816	MAP3K14,MAP2K7,MAP3K11,MAP2K2,MAP3K5,MAP3K2
Apoptosis Signaling	0.971	0.101	-0.378	ENDOG,MAP3K14,MAP2K7,BAD,MAP2K2,HRAS,MAP3K5,MAP4K4,CDK1
Virus Entry via Endocytic Pathways	0.966	0.098	#NUM!	PIK3R3,PIK3C2A,ITGA2,ITGA6,TFRC,HRAS,ITGA1,FRS2,PRKD3,PRKD1
Acute Phase Response Signaling	0.948	0.0888	-0.258	ECSIT,MAP3K14,MAP2K7,IL1A,HRAS,SOCS4,MAP3K5,IL33,PIK3R3,MAP2K2,IL1RN,OSM,IL1B,OSMR,IL1RAP
Thrombopoietin Signaling	0.946	0.108	-1.134	PIK3R3,MAP2K2,PIK3C2A,HRAS,FRS2,PRKD3,PRKD1
GADD45 Signaling	0.944	0.158	#NUM!	PCNA,CCNE2,CDK1
14-3-3-mediated Signaling	0.93	0.0923	-0.905	PIK3R3,PLCD1,BAD,MAP2K2,PIK3C2A,HRAS,MAP3K5,GSK3B,TUBB,FRS2,PRKD3,PRKD1
Gα12/13 Signaling	0.93	0.0923	0.577	PIK3R3,MAP2K7,MAP2K2,PIK3C2A,F2R,CDH3,CDH6,HRAS,MAP3K5,FRS2,CDH11,MEF2B
CREB Signaling in Neurons	0.926	0.087	-1.155	GRIN2B,PIK3C2A,HRAS,POLR2B,GNG3,GNA14,PLCD1,PIK3R3,GNAI3,GNA15,MAP2K2,CREB1,PRKACA,PRKD3,FRS2,PRKD1
p38 MAPK Signaling	0.926	0.094	-2.714	IL33,IL1A,TGFBR1,PLA2G4D,IL1RN,CREB1,PLA2G3,IL1B,MAP3K5,IL1RAP,MEF2B
Chronic Myeloid Leukemia Signaling	0.925	0.0962	#NUM!	PIK3R3,TGFBR1,BAD,MAP2K2,PIK3C2A,HDAC11,HRAS,MDM2,FRS2,HDAC5
Regulation of eIF4 and p70S6K Signaling	0.925	0.0892	-0.378	PIK3R3,EIF3F,MAP2K2,EIF4EBP3,EIF4G2,PIK3C2A,AGO3,ITGA2,HRAS,EIF2S1,PPP2R1B,FRS2,EIF3K,FAU
Guanine and Guanosine Salvage I	0.914	0.5	#NUM!	PNP
Spermine Biosynthesis	0.914	0.5	#NUM!	AMD1
Spermidine Biosynthesis I	0.914	0.5	#NUM!	AMD1
Glycine Degradation (Creatine Biosynthesis)	0.914	0.5	#NUM!	GATM
Adenine and Adenosine Salvage I	0.914	0.5	#NUM!	PNP
Unfolded protein response	0.913	0.111	#NUM!	SCAP,MAP2K7,UBXN4,CEBPD,MAP3K5,MBTPS2
p70S6K Signaling	0.912	0.0916	-1.155	PIK3R3,PLCD1,GNAI3,BAD,MAP2K2,PIK3C2A,F2R,HRAS,PPP2R1B,FRS2,PRKD3,PRKD1
P2Y Purigenic Receptor Signaling Pathway	0.894	0.0909	-0.302	PIK3R3,PLCD1,GNAI3,MAP2K2,PIK3C2A,CREB1,PRKACA,HRAS,GNG3,FRS2,PRKD3,PRKD1
4-1BB Signaling in T Lymphocytes	0.893	0.129	0	MAP3K14,TNFRSF9,MAP2K2,MAP3K5
Mouse Embryonic Stem Cell Pluripotency	0.886	0.0943	-1.265	PIK3R3,BMP4,MAP2K2,PIK3C2A,FZD3,HRAS,LEF1,SMAD5,GSK3B,FRS2
Role of CHK Proteins in Cell Cycle Checkpoint Control	0.885	0.109	0	PCNA,RAD9A,CLSPN,PPP2R1B,CDK1,CHEK1
Endothelin-1 Signaling	0.883	0.0856	-2.5	PAFAH1B2,PIK3C2A,HRAS,PLA2G3,GNA14,PLCD1,PIK3R3,GNAI3,PLA2G4D,GNA15,GUCY1A2,EDNRA,PNPLA3,PRKD3,FRS2,PRKD1
Role of Hypercytokinemia/hyperchemokinemia in the Pathogenesis of Influenza	0.882	0.116	#NUM!	IL33,CXCL8,IL1A,IL1RN,IL1B
Synaptic Long Term Potentiation	0.871	0.0917	-0.302	PLCD1,GRIN2B,GNA15,MAP2K2,PPP1R1A,CREB1,PRKACA,HRAS,GNA14,PRKD3,PRKD1
IL-10 Signaling	0.871	0.103	#NUM!	IL33,MAP3K14,IL1A,IL1RN,IL1B,IL1RAP,MAP4K4
Glucocorticoid Receptor Signaling	0.856	0.0801	#NUM!	MAP3K14,CXCL8,MAP2K7,TGFBR1,PIK3C2A,HRAS,ARID2,PCK1,POLR2B,GTF2A1,PIK3R3,MAP2K2,IL1RN,ANXA1,CREB1,PRKACA,HSP90AA1,IL1B,PLAU,SMARCC1,FRS2,TAF2,GTF2H3
Xenobiotic Metabolism Signaling	0.856	0.0801	#NUM!	MAP3K14,FMO3,IL1A,MAP2K7,UGT2B4,MAP3K11,PIK3C2A,HRAS,MAP3K5,HDAC5,AIP,PIK3R3,MAP2K2,SMOX,HSP90AA1,IL1B,RXRA,PPP2R1B,FRS2,PRKD3,PRKD1,SCAND1,MAP3K2
fMLP Signaling in Neutrophils	0.853	0.0909	-1.897	PIK3R3,GNAI3,NOX4,ACTR3,MAP2K2,PIK3C2A,HRAS,GNG3,FRS2,PRKD3,PRKD1
Role of IL-17F in Allergic Inflammatory Airway Diseases	0.851	0.114	-1	CXCL8,MAP2K2,CREB1,IL17RC,IL1B
ErbB2-ErbB3 Signaling	0.847	0.101	-0.378	PIK3R3,BAD,MAP2K2,PIK3C2A,HRAS,GSK3B,FRS2
Endoplasmic Reticulum Stress Pathway	0.846	0.143	#NUM!	MAP3K5,EIF2S1,MBTPS2
Inflammasome pathway	0.846	0.143	#NUM!	CXCL8,PYCARD,IL1B
Molecular Mechanisms of Cancer	0.843	0.0775	#NUM!	TGFBR1,BMP4,BAD,FZD3,HRAS,GNA14,MAP3K5,SMAD5,WNT2,CHEK1,GNA15,FANCD2,MAP2K2,WNT7B,GSK3B,FRS2,PRKD3,PRKD1,CCNE2,PIK3C2A,HAT1,ITGA2,MDM2,PIK3R3,GNAI3,PRKACA,BMP7,LEF1,WNT5A
Dendritic Cell Maturation	0.841	0.0842	-2.5	MAP3K14,IL1A,PIK3C2A,CD1B,COL10A1,IL33,PLCD1,PIK3R3,COL1A2,COL1A1,CD1A,IL1RN,CREB1,IL1B,FRS2,COL3A1
Assembly of RNA Polymerase I Complex	0.826	0.182	#NUM!	TAF1A,TAF1B
Purine Nucleotides De Novo Biosynthesis II	0.826	0.182	#NUM!	ADSS,GART
IL-3 Signaling	0.822	0.0964	-1.414	PIK3R3,BAD,MAP2K2,PIK3C2A,HRAS,FRS2,PRKD3,PRKD1
Prolactin Signaling	0.822	0.0964	-0.707	PIK3R3,MAP2K2,PIK3C2A,HRAS,SOCS4,FRS2,PRKD3,PRKD1
Glioma Signaling	0.812	0.0909	-1.897	PIK3R3,MAP2K2,PIK3C2A,HRAS,MDM2,PDGFC,FRS2,PRKD3,PRKD1,PDGFRB
PI3K/AKT Signaling	0.802	0.0887	0.632	PIK3R3,BAD,MAP2K2,LIMS1,ITGA2,HRAS,HSP90AA1,MDM2,MAP3K5,GSK3B,PPP2R1B
Melatonin Signaling	0.801	0.0986	0.378	PLCD1,GNAI3,MAP2K7,MAP2K2,PRKACA,PRKD3,PRKD1
Telomerase Signaling	0.794	0.0901	-0.707	PIK3R3,MAP2K2,PIK3C2A,HDAC11,HRAS,HSP90AA1,PPP2R1B,ELK3,FRS2,HDAC5
Sperm Motility	0.786	0.088	-1.265	PAFAH1B2,PLCD1,PLA2G4D,MAP3K11,SLC12A2,PRKACA,GUCY1A2,PLA2G3,PNPLA3,PRKD3,PRKD1
GPCR-Mediated Nutrient Sensing in Enteroendocrine Cells	0.782	0.0941	#NUM!	PLCD1,GNAI3,GNA15,PRKACA,GNA14,GNG3,PRKD3,PRKD1
ErbB4 Signaling	0.779	0.0972	-1.134	PIK3R3,MAP2K2,PIK3C2A,HRAS,FRS2,PRKD3,PRKD1
Cleavage and Polyadenylation of Pre-mRNA	0.764	0.167	#NUM!	CPSF2,CPSF6
Nitric Oxide Signaling in the Cardiovascular System	0.76	0.0885	-1.897	PIK3R3,MAP2K2,PIK3C2A,PRKACA,GUCY1A2,HSP90AA1,PDGFC,FRS2,PRKD3,PRKD1
STAT3 Pathway	0.758	0.0959	0.816	TGFBR1,MAP3K11,MAP2K2,HRAS,SOCS4,NDUFA13,PDGFRB
Coagulation System	0.755	0.114	-2	F2R,F5,PLAU,F3
Type II Diabetes Mellitus Signaling	0.754	0.0866	-1	PIK3R3,MAP3K14,MAP2K7,PIK3C2A,PKM,SOCS4,MAP3K5,FRS2,PRKD3,PRKD1,PDX1
Methylglyoxal Degradation I	0.752	0.333	#NUM!	HAGH
5-aminoimidazole Ribonucleotide Biosynthesis I	0.752	0.333	#NUM!	GART
Thyronamine and Iodothyronamine Metabolism	0.752	0.333	#NUM!	DIO2
Glutathione Biosynthesis	0.752	0.333	#NUM!	GCLM
D-glucuronate Degradation I	0.752	0.333	#NUM!	DCXR
Biotin-carboxyl Carrier Protein Assembly	0.752	0.333	#NUM!	HLCS
Thyroid Hormone Metabolism I (via Deiodination)	0.752	0.333	#NUM!	DIO2
S-adenosyl-L-methionine Biosynthesis	0.752	0.333	#NUM!	MAT2A
N-acetylglucosamine Degradation I	0.752	0.333	#NUM!	AMDHD2
eNOS Signaling	0.749	0.0839	-2.53	PIK3R3,CCNA2,NOSIP,AQP9,PIK3C2A,STUB1,PRKACA,GUCY1A2,HSP90AA1,FRS2,PDGFC,PRKD3,PRKD1
Neuropathic Pain Signaling In Dorsal Horn Neurons	0.743	0.0877	-1.897	PIK3R3,PLCD1,GRIN2B,PIK3C2A,CREB1,PRKACA,KCNQ3,FRS2,PRKD3,PRKD1
TGF-β Signaling	0.743	0.092	-0.447	TGFBR1,BMP4,MAP2K2,RNF111,HRAS,BMP7,SMAD5,INHBA
Cholecystokinin/Gastrin-mediated Signaling	0.733	0.0891	-1	IL33,IL1A,MAP2K2,IL1RN,HRAS,IL1B,PRKD3,PRKD1,MEF2B
RANK Signaling in Osteoclasts	0.733	0.0891	-0.333	PIK3R3,MAP3K14,MAP2K7,MAP3K11,MAP2K2,PIK3C2A,MAP3K5,FRS2,MAP3K2
Neuregulin Signaling	0.724	0.0909	-0.816	PIK3R3,BAD,MAP2K2,ITGA2,HRAS,HSP90AA1,PRKD3,PRKD1
G Beta Gamma Signaling	0.724	0.0909	-0.707	GNAI3,GNA15,PRKACA,HRAS,GNA14,GNG3,PRKD3,PRKD1
B Cell Receptor Signaling	0.723	0.0811	-0.775	MAP3K14,MAP2K7,MAP3K11,PIK3C2A,BAD,HRAS,MAP3K5,MALT1,PIK3R3,MAP2K2,DAPP1,CREB1,GSK3B,FRS2,MAP3K2
Antiproliferative Role of Somatostatin Receptor 2	0.717	0.0933	-0.447	PIK3R3,MAP2K2,PIK3C2A,GUCY1A2,HRAS,GNG3,FRS2
Role of IL-17A in Psoriasis	0.709	0.154	#NUM!	CXCL8,IL17RC
Oleate Biosynthesis II (Animals)	0.709	0.154	#NUM!	SCD,FADS2
NAD Phosphorylation and Dephosphorylation	0.709	0.154	#NUM!	PXYLP1,ACPP
Mevalonate Pathway I	0.709	0.154	#NUM!	HMGCR,HMGCS1
CCR3 Signaling in Eosinophils	0.709	0.0846	#NUM!	PIK3R3,GNAI3,PLA2G4D,MAP2K2,PIK3C2A,HRAS,PLA2G3,GNG3,FRS2,PRKD3,PRKD1
BMP signaling pathway	0.697	0.0921	-0.378	BMP4,MAP2K2,CREB1,PRKACA,HRAS,BMP7,SMAD5
RhoGDI Signaling	0.696	0.0809	3.162	ARHGAP5,GNAI3,GDI1,ACTR3,PPP1R12C,GNA15,CDH3,ITGA2,CDH6,CD44,ARHGDIA,GNA14,GNG3,CDH11
NGF Signaling	0.696	0.0855	-0.632	PIK3R3,MAP3K14,MAP3K11,MAP2K2,PIK3C2A,CREB1,HRAS,MAP3K5,FRS2,MAP3K2
Hepatic Cholestasis	0.695	0.0818	#NUM!	IL33,CXCL8,MAP3K14,IL1A,IL1RN,RARA,PRKACA,IL1B,OSM,RXRA,IL1RAP,PRKD3,PRKD1
Assembly of RNA Polymerase II Complex	0.689	0.1	#NUM!	DR1,POLR2B,GTF2A1,TAF2,GTF2H3
PDGF Signaling	0.688	0.0889	-1.414	PIK3R3,CSNK2A1,MAP2K2,PIK3C2A,HRAS,PDGFC,FRS2,PDGFRB
Ephrin Receptor Signaling	0.684	0.0805	-1.667	MAP3K14,GRIN2B,ITGA2,HRAS,GNG3,GNA14,PDGFC,GNAI3,ACTR3,GNA15,MAP2K2,CREB1,ADAM10,MAP4K4
Non-Small Cell Lung Cancer Signaling	0.678	0.0909	-0.816	PIK3R3,BAD,MAP2K2,PIK3C2A,HRAS,RXRA,FRS2
Cell Cycle: G1/S Checkpoint Regulation	0.67	0.0938	-0.447	CCNE2,HDAC11,MDM2,GSK3B,SKP2,HDAC5
IL-2 Signaling	0.67	0.0938	-0.447	PIK3R3,CSNK2A1,MAP2K2,PIK3C2A,HRAS,FRS2
HMGB1 Signaling	0.666	0.0827	-1.508	PIK3R3,CXCL8,IL1A,MAP2K7,MAP2K2,PIK3C2A,HAT1,HRAS,IL1B,OSM,FRS2
Fc Epsilon RI Signaling	0.666	0.084	-1.265	PIK3R3,MAP2K7,PLA2G4D,MAP2K2,PIK3C2A,HRAS,PLA2G3,FRS2,PRKD3,PRKD1
DNA Double-Strand Break Repair by Homologous Recombination	0.66	0.143	#NUM!	GEN1,ATRX
Phenylalanine Degradation IV (Mammalian, via Side Chain)	0.66	0.143	#NUM!	SMOX,ACSF3
NAD Salvage Pathway II	0.652	0.115	#NUM!	NT5C,PXYLP1,ACPP
Glycolysis I	0.652	0.115	#NUM!	PGK1,PKM,PGAM4
IGF-1 Signaling	0.651	0.0849	-0.333	PIK3R3,CSNK2A1,BAD,MAP2K2,PIK3C2A,PRKACA,HRAS,SOCS4,FRS2
Pyridoxal 5'-phosphate Salvage Pathway	0.65	0.0923	#NUM!	MAP2K2,PRPF4B,HIPK1,TTK,NEK2,CDK1
Erythropoietin Signaling	0.641	0.0886	#NUM!	PIK3R3,MAP2K2,PIK3C2A,HRAS,FRS2,PRKD3,PRKD1
Arsenate Detoxification I (Glutaredoxin)	0.64	0.25	#NUM!	PNP
Heme Biosynthesis from Uroporphyrinogen-III I	0.64	0.25	#NUM!	UROD
Spermine and Spermidine Degradation I	0.64	0.25	#NUM!	SMOX
Melatonin Degradation II	0.64	0.25	#NUM!	SMOX
N-acetylglucosamine Degradation II	0.64	0.25	#NUM!	AMDHD2
Fatty Acid β-oxidation III (Unsaturated, Odd Number)	0.64	0.25	#NUM!	ECI1
LXR/RXR Activation	0.637	0.0826	2.449	IL33,FDFT1,SCD,IL1A,MSR1,IL1RN,IL1B,RXRA,HMGCR,IL1RAP
UVB-Induced MAPK Signaling	0.63	0.0909	#NUM!	PIK3R3,BAD,PIK3C2A,FRS2,PRKD3,PRKD1
D-myo-inositol (1,4,5)-Trisphosphate Biosynthesis	0.62	0.111	#NUM!	PLCD1,CDIPT,PLCH1
Transcriptional Regulatory Network in Embryonic Stem Cells	0.615	0.1	#NUM!	RIF1,REST,SKIL,SMARCAD1
Retinol Biosynthesis	0.615	0.1	#NUM!	RDH11,LIPG,PNPLA3,PNPLA2
Chondroitin Sulfate Degradation (Metazoa)	0.615	0.133	#NUM!	ARSB,CEMIP
Role of Pattern Recognition Receptors in Recognition of Bacteria and Viruses	0.612	0.0803	-2.121	PIK3R3,CXCL8,IL1A,PIK3C2A,CREB1,IL1B,OSM,EIF2S1,FRS2,PRKD3,PRKD1
Role of IL-17A in Arthritis	0.611	0.0896	#NUM!	PIK3R3,CXCL8,MAP2K2,PIK3C2A,IL17RC,FRS2
Aldosterone Signaling in Epithelial Cells	0.608	0.0783	-1.414	PIK3R3,PLCD1,DNAJC5,MAP2K2,PIK3C2A,DNAJC4,SLC12A2,HSPB11,HSP90AA1,DNAJC10,FRS2,PRKD3,PRKD1
Renal Cell Carcinoma Signaling	0.607	0.0864	-0.447	PIK3R3,SLC2A1,MAP2K2,PIK3C2A,HRAS,EGLN3,FRS2
Macropinocytosis Signaling	0.607	0.0864	-1.633	PIK3R3,PIK3C2A,HRAS,PDGFC,FRS2,PRKD3,PRKD1
Role of Cytokines in Mediating Communication between Immune Cells	0.599	0.0926	#NUM!	IL33,CXCL8,IL1A,IL1RN,IL1B
EGF Signaling	0.592	0.0882	-0.816	PIK3R3,CSNK2A1,MAP2K7,PIK3C2A,HRAS,FRS2
Sumoylation Pathway	0.59	0.0833	-0.378	TDG,RANBP2,GDI1,PCNA,STUB1,MDM2,ARHGDIA,MAP3K5
Huntington's Disease Signaling	0.587	0.0747	-1.732	GRIN2B,MAP2K7,PIK3C2A,REST,HRAS,GNA14,POLR2B,GNG3,HDAC5,PIK3R3,DNAJC5,GNA15,HDAC11,CREB1,PSME4,FRS2,PRKD3,PRKD1
p53 Signaling	0.578	0.0811	1.89	PIK3R3,PCNA,SNAI2,PIK3C2A,TIGAR,MDM2,GSK3B,FRS2,CHEK1
Corticotropin Releasing Hormone Signaling	0.578	0.0811	-0.333	GNAI3,MAP2K2,CREB1,PRKACA,GUCY1A2,JUND,PRKD3,PRKD1,MEF2B
Aryl Hydrocarbon Receptor Signaling	0.574	0.0786	#NUM!	TRIP11,CCNA2,IL1A,CCNE2,RARA,HSP90AA1,IL1B,MDM2,RXRA,CHEK1,AIP
Extrinsic Prothrombin Activation Pathway	0.574	0.125	#NUM!	F5,F3
γ-glutamyl Cycle	0.574	0.125	#NUM!	GCLM,CHAC2
UVC-Induced MAPK Signaling	0.568	0.0952	0	MAP2K2,HRAS,PRKD3,PRKD1
ERK/MAPK Signaling	0.566	0.0754	-1.291	MYCN,PIK3C2A,BAD,VRK2,ITGA2,HRAS,PLA2G3,PIK3R3,PLA2G4D,MAP2K2,CREB1,PRKACA,PPP2R1B,FRS2,ELK3
Gap Junction Signaling	0.563	0.0765	#NUM!	PIK3R3,PLCD1,GNAI3,MAP2K2,PIK3C2A,PRKACA,GUCY1A2,HRAS,TUBB,FRS2,PRKD3,PRKD1,MAP3K2
ErbB Signaling	0.561	0.0816	#NUM!	PIK3R3,MAP2K2,PIK3C2A,HRAS,GSK3B,FRS2,PRKD3,PRKD1
Protein Citrullination	0.557	0.2	#NUM!	PADI1
Creatine-phosphate Biosynthesis	0.557	0.2	#NUM!	MAP4K4
Lysine Degradation II	0.557	0.2	#NUM!	AADAT
Lysine Degradation V	0.557	0.2	#NUM!	AADAT
Trans, trans-farnesyl Diphosphate Biosynthesis	0.557	0.2	#NUM!	FDPS
Galactose Degradation I (Leloir Pathway)	0.557	0.2	#NUM!	GALT
Lactose Degradation III	0.557	0.2	#NUM!	GLB1
Folate Polyglutamylation	0.557	0.2	#NUM!	MTHFD1
Paxillin Signaling	0.551	0.0796	-1.342	PIK3R3,PIK3C2A,ITGA11,ITGA2,ITGA6,ITGAV,HRAS,ITGA1,FRS2
Role of p14/p19ARF in Tumor Suppression	0.545	0.093	2	PIK3R3,PIK3C2A,MDM2,FRS2
FLT3 Signaling in Hematopoietic Progenitor Cells	0.542	0.0824	-1.134	PIK3R3,BAD,MAP2K2,PIK3C2A,CREB1,HRAS,FRS2
Wnt/Ca+ pathway	0.54	0.0877	-1	PLCD1,FZD3,CREB1,GSK3B,WNT5A
Caveolar-mediated Endocytosis Signaling	0.54	0.0845	#NUM!	ITGA11,ITGA2,ITGA6,ITGAV,ITGA1,MAP3K2
Methionine Degradation I (to Homocysteine)	0.537	0.118	#NUM!	PRMT5,MAT2A
Sonic Hedgehog Signaling	0.535	0.1	#NUM!	PRKACA,GSK3B,CDK1
Signaling by Rho Family GTPases	0.532	0.0729	-2.138	MAP2K7,NOX4,MAP3K11,PPP1R12C,PIK3C2A,ITGA2,CDH6,GNA14,GNG3,IQGAP1,CDH11,PIK3R3,GNAI3,ACTR3,GNA15,MAP2K2,CDH3,FRS2
Breast Cancer Regulation by Stathmin1	0.527	0.0739	#NUM!	CCNE2,PIK3C2A,HRAS,GNG3,TUBB,CDK1,PIK3R3,GNAI3,MAP2K2,PRKACA,UHMK1,PRKD3,FRS2,PPP2R1B,PRKD1
GPCR-Mediated Integration of Enteroendocrine Signaling Exemplified by an L Cell	0.524	0.0833	#NUM!	PLCD1,GNAI3,GNA15,PRKACA,GRP,GNA14
PAK Signaling	0.519	0.0792	-1.414	PIK3R3,MAP2K2,PIK3C2A,ITGA2,HRAS,PDGFC,FRS2,PDGFRB
Integrin Signaling	0.516	0.0731	-1.807	TSPAN5,MAP3K11,PIK3C2A,ITGA2,ITGA6,HRAS,PIK3R3,ARHGAP5,ACTR3,MAP2K2,LIMS1,ITGA11,ITGAV,ITGA1,GSK3B,FRS2
α-Adrenergic Signaling	0.513	0.0805	-0.816	GNAI3,MAP2K2,PRKACA,HRAS,GNG3,PRKD3,PRKD1
GM-CSF Signaling	0.508	0.0822	-0.816	RUNX1,PIK3R3,MAP2K2,PIK3C2A,HRAS,FRS2
Epithelial Adherens Junction Signaling	0.505	0.0753	#NUM!	EPN1,NOTCH3,ACTR3,TGFBR1,SNAI2,HRAS,SSX2IP,LEF1,NECTIN1,TUBB,IQGAP1
VEGF Signaling	0.492	0.0777	-1.134	PIK3R3,BAD,MAP2K2,PIK3C2A,HRAS,EIF2S1,PDGFC,FRS2
Pyruvate Fermentation to Lactate	0.491	0.167	#NUM!	LDHA
Glycogen Biosynthesis II (from UDP-D-Glucose)	0.491	0.167	#NUM!	GBE1
Rapoport-Luebering Glycolytic Shunt	0.491	0.167	#NUM!	TIGAR
PTEN Signaling	0.476	0.0756	0.707	PIK3R3,CSNK2A1,TGFBR1,BAD,MAP2K2,ITGA2,HRAS,GSK3B,PDGFRB
Cysteine Biosynthesis III (mammalia)	0.471	0.105	#NUM!	PRMT5,MAT2A
IL-15 Signaling	0.463	0.0789	#NUM!	PIK3R3,CXCL8,MAP2K2,PIK3C2A,HRAS,FRS2
Role of Wnt/GSK-3β Signaling in the Pathogenesis of Influenza	0.463	0.0789	-1.342	FZD3,WNT7B,LEF1,GSK3B,WNT2,WNT5A
Role of PI3K/AKT Signaling in the Pathogenesis of Influenza	0.463	0.0789	-0.816	PIK3R3,GNAI3,MAP2K2,PIK3C2A,GSK3B,FRS2
Th2 Pathway	0.463	0.0733	-2.121	IL33,PIK3R3,TNFSF4,NOTCH3,TGFBR1,PIK3C2A,HAVCR1,CCR8,JAG1,TIMD4,FRS2
Circadian Rhythm Signaling	0.463	0.0909	#NUM!	GRIN2B,CREB1,CLOCK
Angiopoietin Signaling	0.449	0.0779	#NUM!	PIK3R3,ANGPT2,BAD,PIK3C2A,HRAS,FRS2
Estrogen-Dependent Breast Cancer Signaling	0.449	0.0779	-1.342	PIK3R3,PIK3C2A,CREB1,HSD17B7,HRAS,FRS2
IL-17A Signaling in Airway Cells	0.449	0.0779	0	PIK3R3,MAP2K2,PIK3C2A,IL17RC,GSK3B,FRS2
Graft-versus-Host Disease Signaling	0.447	0.0833	#NUM!	IL33,IL1A,IL1RN,IL1B
Death Receptor Signaling	0.445	0.0761	-1.134	MAP3K14,MAP2K7,PARP2,TNKS2,TNFSF15,MAP3K5,MAP4K4
Relaxin Signaling	0.443	0.0724	-1.633	PIK3R3,GNAI3,GNA15,PIK3C2A,PDE12,CREB1,PRKACA,GUCY1A2,GNA14,GNG3,FRS2
Cardiomyocyte Differentiation via BMP Receptors	0.442	0.1	#NUM!	BMP4,BMP7
CNTF Signaling	0.439	0.0794	-0.447	PIK3R3,MAP2K2,PIK3C2A,HRAS,FRS2
ERK5 Signaling	0.439	0.0794	-0.447	BAD,CREB1,HRAS,MEF2B,MAP3K2
Glycoaminoglycan-protein Linkage Region Biosynthesis	0.437	0.143	#NUM!	B3GAT3
VDR/RXR Activation	0.435	0.0769	0.447	CSNK2A1,SPP1,KLK6,RXRA,PRKD3,PRKD1
CD40 Signaling	0.435	0.0769	0	PIK3R3,MAP3K14,MAP2K7,MAP2K2,PIK3C2A,FRS2
Cancer Drug Resistance By Drug Efflux	0.429	0.0816	#NUM!	PIK3R3,MAP2K2,HRAS,MDM2
3-phosphoinositide Biosynthesis	0.429	0.0704	#NUM!	DUSP8,PPP1R12C,PIK3C2A,PPP1R1A,NT5C,PAWR,PGAM4,STYX,PXYLP1,PIK3R3,PDXP,CDIPT,FRS2,PDGFRB
IL-17A Signaling in Fibroblasts	0.421	0.0857	#NUM!	CEBPD,IL17RC,GSK3B
Nucleotide Excision Repair Pathway	0.421	0.0857	#NUM!	ERCC4,POLR2B,GTF2H3
Role of NFAT in Regulation of the Immune Response	0.419	0.0703	-0.302	PIK3C2A,HRAS,GNG3,GNA14,MEF2B,PIK3R3,GNAI3,GNA15,MAP2K2,RCAN3,XPO1,GSK3B,FRS2
Melanocyte Development and Pigmentation Signaling	0.409	0.0737	-0.378	PIK3R3,MAP2K2,PIK3C2A,CREB1,PRKACA,HRAS,FRS2
Thrombin Signaling	0.397	0.069	-1.508	PIK3C2A,F2R,HRAS,GNG3,GNA14,PLCD1,PIK3R3,GNAI3,GNA15,MAP2K2,CREB1,PRKD3,FRS2,PRKD1
Growth Hormone Signaling	0.396	0.0741	-1.633	PIK3R3,PIK3C2A,SOCS4,FRS2,PRKD3,PRKD1
Superpathway of Inositol Phosphate Compounds	0.395	0.0684	#NUM!	DUSP8,PPP1R12C,PIK3C2A,PPP1R1A,NT5C,PAWR,PGAM4,STYX,PXYLP1,PLCH1,PLCD1,PIK3R3,PDXP,CDIPT,FRS2,PDGFRB
Histidine Degradation III	0.392	0.125	#NUM!	MTHFD1
Eicosanoid Signaling	0.382	0.0746	-2	PAFAH1B2,PLA2G4D,PLA2G3,PNPLA3,ALOX5
Estrogen Receptor Signaling	0.382	0.0703	#NUM!	MED23,MED17,MAP2K2,HRAS,PCK1,POLR2B,GTF2A1,TAF2,GTF2H3
JAK/Stat Signaling	0.372	0.0723	0	PIK3R3,MAP2K2,PIK3C2A,HRAS,SOCS4,FRS2
Differential Regulation of Cytokine Production in Intestinal Epithelial Cells by IL-17A and IL-17F	0.367	0.087	#NUM!	IL1A,IL1B
FcγRIIB Signaling in B Lymphocytes	0.367	0.0755	-1	PIK3R3,PIK3C2A,HRAS,FRS2
Triacylglycerol Degradation	0.367	0.0755	#NUM!	LIPG,PNPLA3,PNPLA2,PRDX6
Notch Signaling	0.365	0.0789	#NUM!	NOTCH3,JAG1,RFNG
CDK5 Signaling	0.365	0.0707	0.447	LAMC1,MAP2K2,ITGA2,PRKACA,ITGA6,HRAS,PPP2R1B
FAK Signaling	0.365	0.0707	#NUM!	PIK3R3,MAP2K2,PIK3C2A,HMMR,ITGA2,HRAS,FRS2
D-myo-inositol-5-phosphate Metabolism	0.363	0.0683	#NUM!	PLCD1,PPP1R12C,DUSP8,PPP1R1A,PDXP,PAWR,NT5C,PGAM4,STYX,PXYLP1,PLCH1
Small Cell Lung Cancer Signaling	0.361	0.0714	#NUM!	PIK3R3,CCNE2,PIK3C2A,RXRA,FRS2,SKP2
PEDF Signaling	0.361	0.0714	-0.816	PIK3R3,PIK3C2A,HRAS,FRS2,PNPLA2,TCF12
Agrin Interactions at Neuromuscular Junction	0.357	0.0725	-1	LAMC1,ITGA2,ITGA6,HRAS,ITGA1
Dopamine-DARPP32 Feedback in cAMP Signaling	0.355	0.0679	-0.632	PLCD1,GRIN2B,GNAI3,KCNJ15,CREB1,PRKACA,GUCY1A2,PAWR,PPP2R1B,PRKD3,PRKD1
Heme Biosynthesis II	0.354	0.111	#NUM!	UROD
GDP-glucose Biosynthesis	0.354	0.111	#NUM!	PGM2
Folate Transformations I	0.354	0.111	#NUM!	MTHFD1
Calcium Signaling	0.351	0.0674	0	GRIN2B,CHRNA6,ATP2C1,HDAC11,HTR3A,CREB1,PRKACA,RCAN3,ASPH,TPM4,MEF2B,HDAC5
Leptin Signaling in Obesity	0.35	0.0706	-1	PIK3R3,PLCD1,MAP2K2,PIK3C2A,PRKACA,FRS2
Glutathione Redox Reactions I	0.346	0.0833	#NUM!	GPX8,PRDX6
PKCθ Signaling in T Lymphocytes	0.345	0.0682	-1	PIK3R3,MAP3K14,MAP3K11,PIK3C2A,HRAS,MAP3K5,MALT1,FRS2,MAP3K2
Myc Mediated Apoptosis Signaling	0.345	0.0714	#NUM!	PIK3R3,BAD,PIK3C2A,HRAS,FRS2
UVA-Induced MAPK Signaling	0.335	0.0686	-1.134	PIK3R3,PLCD1,PIK3C2A,PARP2,HRAS,TNKS2,FRS2
Neuroprotective Role of THOP1 in Alzheimer's Disease	0.333	0.075	#NUM!	CREB1,PRKACA,IDE
Thyroid Hormone Metabolism II (via Conjugation and/or Degradation)	0.333	0.075	#NUM!	UGT2B4,B3GAT3,DIO2
CXCR4 Signaling	0.331	0.0667	-1.414	PIK3R3,GNAI3,GNA15,MAP2K2,PIK3C2A,HRAS,GNA14,GNG3,FRS2,PRKD3,PRKD1
Pancreatic Adenocarcinoma Signaling	0.331	0.0678	-1.134	PIK3R3,TGFBR1,BAD,MAP2K2,PIK3C2A,MDM2,PDGFC,FRS2
Clathrin-mediated Endocytosis Signaling	0.327	0.066	#NUM!	CSNK2A1,EPN1,PIK3C2A,F2R,MDM2,PDGFC,PIK3R3,ACTR3,RAB11B,TFRC,SH3GLB2,HGS,FRS2
Actin Nucleation by ARP-WASP Complex	0.326	0.0714	-1	ACTR3,PPP1R12C,ITGA2,HRAS
IL-17A Signaling in Gastric Cells	0.326	0.08	#NUM!	CXCL8,IL17RC
Role of JAK family kinases in IL-6-type Cytokine Signaling	0.326	0.08	#NUM!	OSM,OSMR
Glucose and Glucose-1-phosphate Degradation	0.321	0.1	#NUM!	PGM2
Ketogenesis	0.321	0.1	#NUM!	HMGCS1
Calcium Transport I	0.321	0.1	#NUM!	ATP2C1
Renin-Angiotensin Signaling	0.314	0.0667	-0.707	PIK3R3,MAP2K2,PIK3C2A,PRKACA,HRAS,FRS2,PRKD3,PRKD1
mTOR Signaling	0.314	0.0653	-0.707	PIK3R3,EIF3F,EIF4G2,PIK3C2A,HRAS,PRR5,PPP2R1B,FRS2,PDGFC,PRKD3,PRKD1,EIF3K,FAU
Regulation of Cellular Mechanics by Calpain Protease	0.313	0.0702	1	CCNA2,ITGA2,HRAS,CDK1
Ephrin B Signaling	0.31	0.0685	#NUM!	GNAI3,GNA15,HRAS,GNA14,GNG3
Lipid Antigen Presentation by CD1	0.307	0.0769	#NUM!	CD1A,CD1B
Gluconeogenesis I	0.307	0.0769	#NUM!	PGK1,PGAM4
Chondroitin Sulfate Biosynthesis	0.301	0.069	#NUM!	CSGALNACT2,CHSY3,CHSY1,B3GAT3
Altered T Cell and B Cell Signaling in Rheumatoid Arthritis	0.299	0.0667	#NUM!	IL33,MAP3K14,IL1A,SPP1,IL1RN,IL1B
FGF Signaling	0.299	0.0667	-1.633	PIK3R3,PIK3C2A,CREB1,HRAS,MAP3K5,FRS2
Phagosome Formation	0.297	0.0656	#NUM!	PIK3R3,PLCD1,MSR1,PIK3C2A,ITGA2,FRS2,PRKD3,PRKD1
UDP-N-acetyl-D-galactosamine Biosynthesis II	0.292	0.0909	#NUM!	GNPNAT1
Ephrin A Signaling	0.278	0.0667	#NUM!	PIK3R3,PIK3C2A,ADAM10,FRS2
Dermatan Sulfate Biosynthesis	0.278	0.0667	#NUM!	CSGALNACT2,CHSY3,CHSY1,B3GAT3
Insulin Receptor Signaling	0.274	0.0638	-0.707	PIK3R3,BAD,MAP2K2,PIK3C2A,PRKACA,HRAS,STXBP4,GSK3B,FRS2
Ceramide Signaling	0.272	0.0645	1.633	PIK3R3,BAD,PIK3C2A,HRAS,PPP2R1B,FRS2
Retinoic acid Mediated Apoptosis Signaling	0.267	0.0656	#NUM!	RARA,PARP2,TNKS2,RXRA
Acyl-CoA Hydrolysis	0.266	0.0833	#NUM!	ACOT8
Glycogen Degradation II	0.266	0.0833	#NUM!	PGM2
BER pathway	0.266	0.0833	#NUM!	PCNA
IL-9 Signaling	0.264	0.0667	#NUM!	PIK3R3,PIK3C2A,FRS2
D-myo-inositol (1,4,5,6)-Tetrakisphosphate Biosynthesis	0.261	0.0629	#NUM!	PPP1R12C,DUSP8,PPP1R1A,PDXP,PAWR,NT5C,PGAM4,STYX,PXYLP1
D-myo-inositol (3,4,5,6)-tetrakisphosphate Biosynthesis	0.261	0.0629	#NUM!	PPP1R12C,DUSP8,PPP1R1A,PDXP,PAWR,NT5C,PGAM4,STYX,PXYLP1
Amyotrophic Lateral Sclerosis Signaling	0.257	0.0631	#NUM!	CCS,PIK3R3,GRIN2B,HECW1,PIK3C2A,PDGFC,FRS2
Triacylglycerol Biosynthesis	0.252	0.0652	#NUM!	PLPP4,LPIN1,DGAT1
Regulation of IL-2 Expression in Activated and Anergic T Lymphocytes	0.252	0.0633	#NUM!	MAP2K7,TGFBR1,MAP2K2,HRAS,MALT1
Assembly of RNA Polymerase III Complex	0.244	0.0769	#NUM!	GTF3C4
nNOS Signaling in Neurons	0.241	0.0638	#NUM!	GRIN2B,PRKD3,PRKD1
DNA Double-Strand Break Repair by Non-Homologous End Joining	0.224	0.0714	#NUM!	WRN
Leukotriene Biosynthesis	0.224	0.0714	#NUM!	ALOX5
Glycogen Degradation III	0.224	0.0714	#NUM!	PGM2
Colanic Acid Building Blocks Biosynthesis	0.224	0.0714	#NUM!	GALT
Telomere Extension by Telomerase	0.206	0.0667	#NUM!	TNKS2
Vitamin-C Transport	0.206	0.0667	#NUM!	SLC2A1
