# Supplementary material for: Anti-metastatic effect of metformin via repression of interleukin 6-induced epithelial–mesenchymal transition in human colon cancer cells
Source: PLoS One. 2018 Oct 11;13(10):e0205449. doi: 10.1371/journal.pone.0205449 (PMC6181375; doi:10.1371/journal.pone.0205449)
Supplement: S3 Table — (XLSX) [file pone.0205449.s003.xlsx]

## Sheet: gsea_report_for_Control_1500048
supplementary 3. The gene set enrichment analysis result
NAME	GS<br> follow link to MSigDB	SIZE	ES	NES	NOM p-val	FDR q-val	FWER p-val	RANK AT MAX	LEADING EDGE
HALLMARK_MTORC1_SIGNALING	HALLMARK_MTORC1_SIGNALING	32	-0.636689	-2.13686	0	0.00986632	0.005	1506	tags=66%, list=24%, signal=86%
HALLMARK_EPITHELIAL_MESENCHYMAL_TRANSITION	HALLMARK_EPITHELIAL_MESENCHYMAL_TRANSITION	155	-0.565288	-1.82427	0.0316206	0.114469	0.106	1480	tags=54%, list=24%, signal=69%
HALLMARK_GLYCOLYSIS	HALLMARK_GLYCOLYSIS	52	-0.457467	-1.80225	0.00775194	0.091472	0.123	2475	tags=69%, list=39%, signal=113%
HALLMARK_ANGIOGENESIS	HALLMARK_ANGIOGENESIS	26	-0.576106	-1.71437	0.028169	0.15226	0.238	1816	tags=62%, list=29%, signal=86%
HALLMARK_KRAS_SIGNALING_UP	HALLMARK_KRAS_SIGNALING_UP	129	-0.437718	-1.68744	0.0181087	0.154812	0.278	1990	tags=50%, list=32%, signal=72%
HALLMARK_INFLAMMATORY_RESPONSE	HALLMARK_INFLAMMATORY_RESPONSE	135	-0.520885	-1.66055	0.0569106	0.158107	0.328	1790	tags=50%, list=29%, signal=69%
HALLMARK_NOTCH_SIGNALING	HALLMARK_NOTCH_SIGNALING	8	-0.695225	-1.64474	0.0136452	0.146649	0.34	1083	tags=63%, list=17%, signal=75%
HALLMARK_UV_RESPONSE_DN	HALLMARK_UV_RESPONSE_DN	56	-0.508361	-1.64059	0.0251938	0.131552	0.347	1956	tags=59%, list=31%, signal=85%
HALLMARK_COAGULATION	HALLMARK_COAGULATION	84	-0.400323	-1.63654	0.0179283	0.120206	0.351	1476	tags=39%, list=24%, signal=51%
HALLMARK_TNFA_SIGNALING_VIA_NFKB	HALLMARK_TNFA_SIGNALING_VIA_NFKB	88	-0.51411	-1.6045	0.106122	0.134187	0.411	1883	tags=55%, list=30%, signal=77%
HALLMARK_P53_PATHWAY	HALLMARK_P53_PATHWAY	63	-0.36675	-1.53984	0.0563674	0.176952	0.515	2399	tags=46%, list=38%, signal=74%
HALLMARK_IL6_JAK_STAT3_SIGNALING	HALLMARK_IL6_JAK_STAT3_SIGNALING	51	-0.507461	-1.5056	0.117409	0.194867	0.561	1371	tags=45%, list=22%, signal=57%
HALLMARK_APICAL_JUNCTION	HALLMARK_APICAL_JUNCTION	91	-0.405734	-1.5022	0.0307377	0.182376	0.566	1448	tags=35%, list=23%, signal=45%
HALLMARK_MITOTIC_SPINDLE	HALLMARK_MITOTIC_SPINDLE	17	-0.506711	-1.49926	0.0499002	0.172871	0.574	2312	tags=53%, list=37%, signal=84%
HALLMARK_TGF_BETA_SIGNALING	HALLMARK_TGF_BETA_SIGNALING	13	-0.521635	-1.4963	0.0633947	0.163197	0.578	2229	tags=69%, list=36%, signal=107%
HALLMARK_APOPTOSIS	HALLMARK_APOPTOSIS	59	-0.393759	-1.48716	0.0857143	0.162956	0.597	2110	tags=46%, list=34%, signal=68%
HALLMARK_ESTROGEN_RESPONSE_EARLY	HALLMARK_ESTROGEN_RESPONSE_EARLY	87	-0.342328	-1.45902	0.04375	0.178587	0.651	2320	tags=47%, list=37%, signal=74%
HALLMARK_CHOLESTEROL_HOMEOSTASIS	HALLMARK_CHOLESTEROL_HOMEOSTASIS	19	-0.425422	-1.38834	0.102669	0.241589	0.75	1280	tags=42%, list=20%, signal=53%
HALLMARK_ESTROGEN_RESPONSE_LATE	HALLMARK_ESTROGEN_RESPONSE_LATE	94	-0.311758	-1.34749	0.095723	0.275894	0.802	2320	tags=41%, list=37%, signal=65%
HALLMARK_IL2_STAT5_SIGNALING	HALLMARK_IL2_STAT5_SIGNALING	93	-0.382525	-1.32642	0.173196	0.284807	0.824	1614	tags=37%, list=26%, signal=48%
HALLMARK_PI3K_AKT_MTOR_SIGNALING	HALLMARK_PI3K_AKT_MTOR_SIGNALING	23	-0.41309	-1.3255	0.132383	0.272275	0.824	1506	tags=39%, list=24%, signal=51%
HALLMARK_COMPLEMENT	HALLMARK_COMPLEMENT	99	-0.36545	-1.30533	0.193814	0.28209	0.835	1863	tags=41%, list=30%, signal=58%
HALLMARK_WNT_BETA_CATENIN_SIGNALING	HALLMARK_WNT_BETA_CATENIN_SIGNALING	14	-0.495453	-1.25942	0.236842	0.325244	0.867	297	tags=21%, list=5%, signal=22%
HALLMARK_HYPOXIA	HALLMARK_HYPOXIA	84	-0.309123	-1.24783	0.235656	0.326603	0.872	1922	tags=39%, list=31%, signal=56%
HALLMARK_BILE_ACID_METABOLISM	HALLMARK_BILE_ACID_METABOLISM	45	-0.345853	-1.21451	0.221095	0.356094	0.893	752	tags=20%, list=12%, signal=23%
HALLMARK_HEDGEHOG_SIGNALING	HALLMARK_HEDGEHOG_SIGNALING	17	-0.388632	-1.1078	0.345776	0.486811	0.946	909	tags=41%, list=14%, signal=48%
HALLMARK_KRAS_SIGNALING_DN	HALLMARK_KRAS_SIGNALING_DN	125	-0.250037	-1.04926	0.355236	0.55759	0.961	888	tags=18%, list=14%, signal=21%
HALLMARK_G2M_CHECKPOINT	HALLMARK_G2M_CHECKPOINT	14	-0.341403	-1.03708	0.40481	0.5557	0.964	2646	tags=71%, list=42%, signal=123%
HALLMARK_INTERFERON_ALPHA_RESPONSE	HALLMARK_INTERFERON_ALPHA_RESPONSE	38	-0.377205	-1.01629	0.448	0.567994	0.97	3149	tags=55%, list=50%, signal=110%
HALLMARK_UNFOLDED_PROTEIN_RESPONSE	HALLMARK_UNFOLDED_PROTEIN_RESPONSE	9	-0.439749	-1.01406	0.452381	0.552134	0.97	2630	tags=78%, list=42%, signal=134%
HALLMARK_PROTEIN_SECRETION	HALLMARK_PROTEIN_SECRETION	9	-0.390122	-1.00645	0.453629	0.546165	0.972	2378	tags=67%, list=38%, signal=107%
HALLMARK_E2F_TARGETS	HALLMARK_E2F_TARGETS	5	-0.502553	-1.00279	0.481336	0.534309	0.973	3124	tags=100%, list=50%, signal=199%
HALLMARK_ALLOGRAFT_REJECTION	HALLMARK_ALLOGRAFT_REJECTION	124	-0.337325	-0.959753	0.516327	0.578849	0.977	1735	tags=31%, list=28%, signal=43%
HALLMARK_APICAL_SURFACE	HALLMARK_APICAL_SURFACE	26	-0.28308	-0.946878	0.540206	0.581152	0.978	909	tags=23%, list=14%, signal=27%
HALLMARK_ANDROGEN_RESPONSE	HALLMARK_ANDROGEN_RESPONSE	28	-0.27616	-0.933028	0.540161	0.585105	0.981	2570	tags=46%, list=41%, signal=78%
HALLMARK_INTERFERON_GAMMA_RESPONSE	HALLMARK_INTERFERON_GAMMA_RESPONSE	93	-0.323278	-0.914191	0.550403	0.59647	0.985	2676	tags=53%, list=43%, signal=91%
HALLMARK_DNA_REPAIR	HALLMARK_DNA_REPAIR	10	-0.34386	-0.908715	0.548134	0.589275	0.986	1579	tags=30%, list=25%, signal=40%
HALLMARK_XENOBIOTIC_METABOLISM	HALLMARK_XENOBIOTIC_METABOLISM	82	-0.20882	-0.830349	0.696177	0.688877	0.996	1501	tags=24%, list=24%, signal=32%
HALLMARK_HEME_METABOLISM	HALLMARK_HEME_METABOLISM	48	-0.21677	-0.785048	0.766454	0.734534	0.996	2190	tags=33%, list=35%, signal=51%
HALLMARK_FATTY_ACID_METABOLISM	HALLMARK_FATTY_ACID_METABOLISM	43	-0.199814	-0.728552	0.826087	0.788946	0.997	2643	tags=49%, list=42%, signal=84%
HALLMARK_UV_RESPONSE_UP	HALLMARK_UV_RESPONSE_UP	54	-0.176921	-0.702578	0.90249	0.800356	1	1427	tags=22%, list=23%, signal=29%
HALLMARK_PEROXISOME	HALLMARK_PEROXISOME	23	-0.143455	-0.43927	0.994071	0.978131	1	2188	tags=35%, list=35%, signal=53%
