# Supplementary material for: Anti-metastatic effect of metformin via repression of interleukin 6-induced epithelial–mesenchymal transition in human colon cancer cells
Source: PLoS One. 2018 Oct 11;13(10):e0205449. doi: 10.1371/journal.pone.0205449 (PMC6181375; doi:10.1371/journal.pone.0205449)
Supplement: S4 Table — (XLSX) [file pone.0205449.s004.xlsx]

## Sheet: demogra
The demographics of colon cancer patients
Variables	N = 329
Prediction group
- Control Group	136 (41.3%)
- Metformin Group	193 (58.7%)
Gender
- Female	147 (44.7%)
- Male	173 (52.6%)
- Missing data	9 ( 2.7%)
Age	65.7 ± 13.3
Stage
- Stage1	49 (14.9%)
- Stage2	129 (39.2%)
- Stage3	88 (26.7%)
- Stage4	45 (13.7%)
- Missing data	18 ( 5.5%)
Histologic type
- Colon Adenocarcinoma	282 (85.7%)
- Colon Mucinous Adenocarcinoma	38 (11.6%)
- Missing data	9 ( 2.7%)
MSI status
- MSI-H	61 (18.5%)
- MSS/MSI-L	263 (79.9%)
- Missing data	5 ( 1.5%)
Cancer location
- Distal	117 (35.6%)
- Proximal	200 (60.8%)
- Missing data	12 ( 3.6%)
Residual tumor after surgery
- R0	209 (63.5%)
- R1	2 (0.6%)
- R2	5 (1.5%)
- R3	25 (7.6%)
- Missing data	88 (26.7%)
Post-operation treatment
- Yes	97 (29.5%)
- No	167 (50.8%)
- Missing data	65 (19.8%)
