# Supplementary material for: Anti-metastatic effect of metformin via repression of interleukin 6-induced epithelial–mesenchymal transition in human colon cancer cells
Source: PLoS One. 2018 Oct 11;13(10):e0205449. doi: 10.1371/journal.pone.0205449 (PMC6181375; doi:10.1371/journal.pone.0205449)
Supplement: S1 File — (XLSX) [file pone.0205449.s005.xlsx]

## Sheet: Sheet1
supplementary 4. The tables for statistics analysis
Table A. The changes in motility of colon cancer cells by concentration. (Fig 3B) (ANOVA test)
	Control	IL-6 10ng	IL-6 20ng	IL-6 50ng	P value
HCT 116
48 hour	11.04 ± 1.74	30.05 ± 5.00	41.36 ± 3.22	61.69 ± 2.89	< .001
COLO 205
48 hour	11.71 ± 2.89	20.02 ± 5.00	30.02 ± 5.01	41.02 ± 3.60	< .001
Table B. The changes in motility of colon cancer cells by concentration. (Fig 3B) (post hoc analysis: Tukey's ‘Honest Significant Difference’ method)
	HCT 116				COLO 205
	mean difference	95% CI lower	95% CI upper	P value	mean difference	95% CI lower	95% CI upper	P value
Control vs. IL-6 10ng/ml	19.0093	10.0697	27.9489	0.0006214	8.30616	-2.73814	19.3505	0.152613
Control vs. IL-6 20ng/ml	30.3275	21.3879	39.2671	< .001	18.3025	7.25818	29.3468	0.0032001
Control vs. IL-6 50ng/ml	50.6504	41.7108	59.5899	< .001	29.3078	18.2635	40.3521	< .001
IL-6 10ng/ml vs IL-6 20ng/ml	11.3182	2.37866	20.2578	0.0154837	9.99633	-1.04798	21.0406	0.0767727
IL-6 10ng/ml vs IL-6 50ng/ml	31.6411	22.7015	40.5806	< .001	21.0017	9.95737	32.046	0.0013189
IL-6 20ng/ml vs IL-6 50ng/ml	20.3228	11.3833	29.2624	< .001	11.0053	-0.0389535	22.0496	0.0508011
Table C. The motility changes in colon cancer cell treated with IL-6 and metformin. (Fig 5A) (ANOVA)
	Control	IL-6 50ng/ml	Metformin 10mmol/L	Metformin 10mmol/L+ IL-6 50ng/ml	P value
HCT116
24 hour	16.77 ± 3.18	29.68 ± 1.67	17.18 ± 1.04	19.79 ± 0.07	0.007
Table D. The motility changes in colon cancer cell treated with IL-6 and metformin. (Fig 5A) (post hoc analysis: Tukey's ‘Honest Significant Difference’ method)
	HCT 116
	mean difference	95% CI lower	95% CI upper	P value
Control vs. IL-6	12.9185	5.30351	20.5335	0.0079442
Control vs. metformin	0.416243	-7.19876	8.03125	0.995498
Control vs. metformin+IL-6	3.01979	-4.59522	10.6348	0.463044
metformin vs. IL-6	-12.5023	-20.1173	-4.88727	0.0089614
metformin+IL-6 vs. IL-6	-9.89873	-17.5137	-2.28372	0.0207082
metformin+IL-6 vs. metformin	2.60355	-5.01146	10.2186	0.563518
